# Supplementary material for: Systematic identification of CAZymes and transcription factors in the hypercellulolytic fungus Penicillium funiculosum NCIM1228 involved in lignocellulosic biomass degradation
Source: Biotechnol Biofuels Bioprod. 2023 Oct 4;16:150. doi: 10.1186/s13068-023-02399-9 (PMC10552389; doi:10.1186/s13068-023-02399-9)
Supplement: Supplementary file 2 — Additional file 2. CAZymes identified in P. funiculosum NCIM1228. [file 13068_2023_2399_MOESM2_ESM.xlsx]

## Sheet: GH
S.no	Protein ID	Abbreviation	Annotation	Secretory signal	Pfam IDs					Corressponding Pfam domain
	GH1
1	C0006G1.88	GH1_a	b-glucosidase		pfam00232					GH1
2	C0013G1.55	GH1_b	b-glucosidase		pfam00232					GH1
3	C0016G3.190	GH1_c	b-glucosidase		pfam00232					GH1
4	C0032G1.73	GH1_d	b-glucosidase	present	pfam00232					GH1
5	C0113G0.42	GH1_e	b-glucosidase		pfam00232					GH1
	GH2
6	C0010G2.13	GH2_a	b-galactosidase		pfam00703	pfam16353	pfam02929			GH2/DUF4981/BgalN
7	C0017G2.58	GH2_b	b-mannosidase	present	pfam00703	pfam17786				GH2/Mannosidase
8	C0021G3.23	GH2_c	b-mannosidase		pfam00703	pfam17786				GH2/Mannosidase
9	C0003G2.17	GH2_d	Glycosyl hydrolase	present	pfam00703	pfam18368				GH2/Ig_GlcNase
	GH3
10	C0001G11.72	GH3_a	b-glucosidase		pfam01915	pfam14310				GH3/Fn3-like
11	C0003G4.15	GH3_b	b-glucosidase		pfam01915	pfam14310				GH3/Fn3-like
12	C0003G5.49	GH3_c	b-glucosidase	present	pfam01915	pfam14310				GH3/Fn3-like
13	C0005G6.188	GH3_d	b-xylosidase		pfam01915					GH3
14	C0006G5.25	GH3_e	b-glucosidase		pfam01915	pfam14310				GH3/Fn3-like
15	C0018G2.2	GH3_f	b-glucosidase		pfam01915	pfam14310				GH3/Fn3-like
16	C0024G0.29	GH3_g	b-xylosidase		pfam01822	pfam01915				WSC/GH3
17	C0040G0.38	GH3_h	b-glucosidase		pfam01915	pfam14310				GH3/Fn3-like
18	C0042G1.32	GH3_i	b-glucosidase		pfam01915	pfam14310				GH3/Fn3-like
19	C0081G0.181	GH3_j	b-glucosidase		pfam01915					GH3
20	C0137G0.7	GH3_k	b-xylosidase	present	pfam01915					GH3
21	C0069G0.5	GH3_l	b-glucosidase	present	pfam01915	pfam14310				GH3/Fn3-like
22	C0024G0.13	GH3_m	b-galactosidase		pfam01915	pfam10435	pfam13363	pfam13364	pfam13364	GH3/BgalDom2/BgalDom3/BgalDom4_5/BgalDom4_5
23	C0017G2.95	GH3_n	b-glucosidase		pfam01915	pfam14310				GH3/Fn3-like
24	C0094G0.81	GH3_o	b-glucosidase		pfam01915	pfam14310				GH3/Fn3-like
25	C0088G0.99	GH3_p	b-hexoaminidase		pfam01915					GH3
	GH5
26	C0026G2.46	GH5_a	endoglucanase	present	pfam00734	pfam00150				CBM1/GH5
27	C0035G2.46	GH5_b	endoglucanase	present	pfam00734	pfam00150				CBM1/GH5
28	C0066G0.3	GH5_c	b-mannosidase	present	pfam00734	pfam00150				CBM1/GH5
29	C0007G0.69	GH5_d	endoglucanase	present		pfam00150				GH5
30	C0015G2.53	GH5_e	exo-b-glucanase			pfam00150				GH5
31	C0029G2.29	GH5_f	exo-b-glucanase	present		pfam00150				GH5
32	C0030G0.9	GH5_g	glycosyl hydrolase 5			pfam18564				GH5
33	C0045G0.59	GH5_h	endoglucanase	present		pfam00150				GH5
34	C0141G0.2	GH5_i	glycosyl hydrolase 5	present	pfam00150	fam03442				GH5/CBM_X2
35	C0003G5.0	GH5_j	b-xylosidase	present	pfam00150					GH5
36	C0013G0.40	GH5_k	glycosyl hydrolase 5	present	pfam00150					GH5
37	C0005G1.98	GH5_l	b-mannanase		pfam00150					GH5
	GH6
38	C0037G1.53	GH6_a	cellobiohydrolase	present	pfam00734	pfam01341				CBM1/GH6
	GH7
39	C0012G4.113	GH7_a	cellobiohydrolase I	present	pfam00840	pfam00734				GH7/CBM1
40	C0064G0.26	GH7_b	cellobiohydrolase I	present	pfam00840	pfam00734				GH7/CBM1
	GH10
41	C0041G1.86	GH10_a	endo-b-xylanase		pfam00331	pfam00734				GH10/CBM1
	GH11
42	C0132G0.8	GH11_a	endo-b-xylanase	present	pfam00457	pfam00734				GH11/CBM1
43	C0011G4.30	GH11_b	endo-b-xylanase		pfam00457					GH11
44	C0015G3.0	GH11_c	endo-b-xylanase		pfam00457					GH11
45	C0095G0.55	GH11_d	endo-b-xylanase	present	pfam00457					GH11
46	C0183G0.0	GH11_e	endo-b-xylanase	present	pfam00457					GH11
47	C0140G0.2	GH11_f	endo-b-xylanase	present	pfam00457					GH11
48	C0022G0.79	GH11_g	endo-b-xylanase	present	pfam00457					GH11
49	C0048G1.138	GH11_h	endo-b-xylanase	present	pfam00457	pfam00734				GH11/CBM1
	GH12
50	C0007G4.92	GH12_a	endoglucanase	present	pfam01670					GH12
51	C0042G1.114	GH12_b	xyloglucanase	present	pfam01670					GH12
	GH13
52	C0004G7.52	GH13_a	a-amylase	present	pfam00128	pfam00686				GH13/CBM20
53	C0062G0.106	GH13_b	a-amylase	present	pfam00128	pfam00686				GH13/CBM20
54	C0004G7.2	GH13_c	glycogen branching enzyme		pfam02922	pfam02806	pfam02806			CBM48/GH13/GH13
55	C0036G2.118	GH13_d	a-glucan synthase	present	pfam02806	pfam13692				GH13/GT1
56	C0003G4.125	GH13_e	maltase		pfam00128					GH13
57	C0012G2.25	GH13_f	a-amylase	present	pfam00128	pfam09260				GH13/DUF1966
58	C0033G0.56	GH13_g	oligo-a-glucosidase		pfam00128	pfam16657				GH13/Maltogenicamylase_C terminal
59	C0092G0.81	GH13_h	a-glucosidase		pfam00128					GH13
	GH15
60	C0012G2.40	GH15_a	glucoamylase	present	pfam00723	pfam00686				GH15/CBM20
61	C0012G2.63	GH15_b	glucoamylase	present	pfam00723	pfam00686				GH15/CBM20
62	C0014G4.118	GH15_c	glucoamylase		pfam00723					GH15
63	C0045G0.40	GH15_d	glucoamylase		pfam00723					GH15
	GH16
64	C0015G4.46	GH16_a	glucanase	present	pfam00722					GH16
65	C0004G0.59	GH16_b	glucanase	present	pfam00722					GH16
66	C0078G0.30	GH16_c	endo-1,3(4)-b-glucanase		pfam00722					GH16
67	C0034G0.23	GH16_d	endo-1,3(4)-b-glucanase		pfam00722					GH16
68	C0014G2.42	GH16_e	Beta_hexosaminidase	present	pfam00722					GH16
69	C0006G5.81	GH16_f	glucanase	present	pfam00187	pfam00722				Chitin BD/GH16
	GH17
70	C0106G0.28	GH17_a	endo-1,3-β-glucosidase	present	pfam00332					GH17
	GH18
71	C0002G7.21	GH18_a	chitinase	present	pfam00704	pfam00734				GH18/CBM1
72	C0003G3.11	GH18_b	chitinase	present	pfam00704					GH18
73	C0004G0.80	GH18_c	chitinase		pfam00704					GH18
74	C0015G2.6	GH18_d	chitinase		pfam00704					GH18
75	C0027G2.169	GH18_e	chitinase	present	pfam00704					GH18
76	C0037G0.55	GH18_f	chitinase		pfam00704					GH18
77	C0038G2.27	GH18_g	chitinase	present	pfam00704					GH18
78	C0043G0.12	GH18_h	chitinase		pfam00704					GH18
79	C0079G0.122	GH18_i	chitinase		pfam00704					GH18
80	C0008G5.162	GH18_j	chitinase	present	pfam00704					GH18
81	C0222G0.3	GH18_k	chitinase	present	pfam00187	pfam00704				ChitinBD1/GH18
82	C0043G0.9	GH18_l	chitinase		pfam00704					GH18
83	C0041G1.36	GH18_m	chitinase		pfam00704	pfam03427				GH18/CBM19
	GH20
84	C0005G2.10	GH20_a	b-hexosaminidase	present	pfam14845					GH20
	GH25
85	C0062G0.118	GH25_a	lysozyme	present	pfam01183					GH25
	GH27
86	C0001G7.121	GH27_a	a-galactosidase	present	pfam17801					GH27
87	C0012G1.39	GH27_b	melibiase		pfam17801					GH27
88	C0013G3.62	GH27_c	glycosyl hydrolase		pfam17801	pfam00734				GH27/CBM1
	GH28
89	C0037G2.96	GH28_a	polygalacturonase	present	pfam01095	pfam00295				CE8/GH28
90	C0010G1.31	GH28_b	rhamnogalacturonase	present	pfam00295					GH28
91	C0011G2.8	GH28_c	polygalacturonase	present	pfam00295					GH28
92	C0012G1.47	GH28_d	rhamnogalacturonase	present	pfam12708	pfam00295				PL3/GH28
93	C0017G2.10	GH28_e	polygalacturonase	present	pfam00295					GH28
94	C0026G2.30	GH28_f	polygalacturonase	present	pfam00295					GH28
95	C0040G1.182	GH28_g	polygalacturonase	present	pfam00295					GH28
96	C0054G1.59	GH28_h	rhamnogalacturonase		pfam12708	pfam00295				PL3/GH28
97	C0061G1.52	GH28_i	polygalacturonase	present	pfam00295					GH28
98	C0065G0.97	GH28_j	rhamnogalacturonase	present	pfam00295					GH28
99	C0138G0.1	GH28_k	polygalacturonase	present	pfam00295					GH28
100	C0110G0.35	GH28_l	polygalacturonase		pfam00296					GH28
	GH30
101	C0002G4.51	GH30_a	b-1,6-glucanase	present	pfam17189					GH30
102	C0010G2.14	GH30_b	b-1,6-galactanase	present	pfam17189					GH30
103	C0129G0.4	GH30_c	b-1,6-glucanase	present	pfam17189					GH30
104	C0104G0.20	GH30_d	endo-β-1,4-xylanase	present	pfam17189	pfam00734				GH30/CBM1
	GH31
105	C0001G11.12	GH31_a	a-glucosidase	present	pfam13802	pfam01055	pfam17137			Gal_mutarotase_2/GH31/DUF5110
106	C0004G7.100	GH31_b	a-glucosidase	present	pfam16863	pfam01055				NtCtMGAM_N/GH31
107	C0046G1.103	GH31_c	a-glucosidase		pfam13802	pfam01055				Gal_mutarotase_2/GH31
108	C0062G0.99	GH31_d	a-glucosidase		pfam13802	pfam01055				Gal_mutarotase_2/GH31
109	C0083G0.28	GH31_e	a-glucosidase		pfam13802	pfam01055				Gal_mutarotase_2/GH31
110	C0038G2.79	GH31_f	a-glucosidase	present	pfam16863	pfam13802	pfam01055			NtCtMGAM_N/Gal_mutarotase_2/GH31
111	C0068G0.63	GH31_g	a-glucosidase		pfam16863	pfam01055				NtCtMGAM_N/GH31
112	C0039G2.44	GH31_h	a-glucosidase	present	pfam16863	pfam13802	pfam01055			NtCtMGAM_N/Gal_mutarotase_2/GH31
	GH32
113	C0116G0.17	GH32_a	endo-inulinase	present	pfam00251	pfam08244	pfam00251	pfam08244		GH32N/GH32C/GH32N/GH32C
114	C0116G0.6	GH32_b	endo-inulinase		pfam00251	pfam08244				GH32N/GH32C
115	C0003G5.44	GH32_c	endo-inulinase		pfam00251	pfam08244				GH32N/GH32C
116	C0008G1.60	GH32_d	endo-inulinase		pfam00251					GH32N
117	C0116G0.27	GH32_e	endo-inulinase		pfam00251	pfam08244				GH32N/GH32C
	GH33
118	C0107G0.3	GH33_a	sialisidase		pfam13088					GH33
	GH35
119	C0006G1.17	GH35_a	b-galactosidase	present	pfam01301	pfam10435	pfam13363	pfam13364	pfam13364	GH35/BgalDom2/BgalDom3/BgalDom4_5/BgalDom4_5
120	C0016G2.47	GH35_b	b-galactosidase	present	pfam01301	pfam10435	pfam13363	pfam13364	pfam13364	GH35/BgalDom2/BgalDom3/BgalDom4_5/BgalDom4_5
121	C0104G0.67	GH35_c	b-galactosidase	present	pfam01301	pfam10435	pfam13363	pfam13364	pfam13364	GH35/BgalDom2/BgalDom3/BgalDom4_5/BgalDom4_5
122	C0024G0.17	GH35_d	b-galactosidase		pfam01301					GH35
123	C0124G0.48	GH35_e	b-galactosidase		pfam01301	pfam10435	pfam13363	pfam13364	pfam13364	GH35/BgalDom2/BgalDom3/BgalDom4_5/BgalDom4_5
	GH36
124	C0020G1.21	GH36_a	Melibiase		pfam16875	pfam02065	pfam16874			GH36N/GH36/GH36C
	GH37
125	C0001G5.24	GH37_a	trehalase		pfam07492	pfam01204				Trehalase_Ca-binding/GH37
	GH38
126	C0059G1.13	GH38_a	a-mannosidase		pfam01074	pfam09261	pfam07748	pfam17677		GH38/a-mannosidase-middle domain/GH38C/GH38C2
127	C0107G0.24	GH38_b	a-mannosidase		pfam01074	pfam09261	pfam07748	pfam17677		GH38/a-mannosidase-middle domain/GH38C/GH38C2
128	C0120G0.24	GH38_c	a-mannosidase		COG0383					GH38
	GH43
129	C0013G3.69	GH43_a	b-xylosidase		pfam04616	pfam03422				GH43/CBM6
130	C0005G0.22	GH43_b	b-xylosidase		pfam04616	pfam17851				GH43/GH43C2
131	C0018G3.79	GH43_c	b-xylosidase		pfam04616	pfam17851				GH43/GH43C2
132	C0048G1.60	GH43_d	b-xylosidase		pfam04616					GH43
133	C0002G3.46	GH43_e	b-xylosidase	present	pfam04616	pfam17851				GH43/GH43C2
134	C0003G5.3	GH43_f	b-xylosidase	present	pfam04616	pfam17851				GH43/GH43C2
135	C0019G0.23	GH43_g	1,3-b-galactosidase	present	pfam04616					GH43
	GH45
136	C0019G3.117	GH45_a	endoglucanase	present	pfam03330	pfam00734				GH45/CBM1
137	C0041G1.26	GH45_b	endoglucanase	present	pfam03330	pfam00734				GH45/CBM2
	GH47
138	C0005G6.2	GH47_a	a-mannosidase	present	pfam01532					GH47
139	C0010G3.98	GH47_b	a-mannosidase		pfam01532					GH47
140	C0076G0.206	GH47_c	a-mannosidase		pfam01532					GH47
141	C0016G3.167	GH47_d	a-mannosidase	present	pfam01532					GH47
	GH49
142	C0059G1.55	GH49_a	dextranase	present	pfam17433	pfam18841	pfam18783	pfam03718		GH49N/b-solenoid repeat/Isopullulanase b-solenoid repeat/GH49
143	C0092G0.32	GH49_b	dextranase	present	pfam17433	pfam18841	pfam18783	pfam03718		GH49N/b-solenoid repeat/Isopullulanase b-solenoid repeat/GH49
	GH51
144	C0001G6.63	GH51_a	arabinofuranosidase	present	pfam06964					GH51
145	C0052G1.192	GH51_b	arabinofuranosidase		pfam06964					GH51
146	C0005G2.76	GH51_c	arabinofuranosidase		pfam06964					GH51
	GH53
147	C0094G0.18	GH53_a	endo-1,4-b-galactosidase	present	pfam07745					GH53
148	C0061G0.34	GH53_b	endo-1,4-b-galactosidase		pfam07745					GH53/CBM61
	GH54
149	C0154G0.0	GH54_a	arabinofuranosidase	present	pfam09206	pfam00734				GH54/CBM1
150	C0013G2.111	GH54_b	arabinofuranosidase	present	pfam09206	pfam05270				GH54/AbfB
151	C0046G0.12	GH54_c	arabinofuranosidase	present	pfam09206	pfam05270				GH54/AbfB
152	C0068G0.36	GH54_d	arabinofuranosidase	present	pfam09206	pfam05270				GH54/AbfB
153	C0074G0.133	GH54_e	arabinofuranosidase	present	pfam09206	pfam05270				GH54/AbfB
	GH55
154	C0024G3.92	GH55_a	Pectate Lyase	present	pfam12708					GH55(PL3)
155	C0093G0.51	GH55_b	Pectate Lyase	present	pfam12708					GH55(PL3)
156	C0005G3.16	GH55_c	Pectate Lyase	present	pfam12708					GH55(PL3)
	GH62
157	C0003G4.112	GH62_a	arabinofuranosidase	present	pfam03664					GH62
158	C0004G6.30	GH62_b	arabinofuranosidase	present	pfam03664					GH62
159	C0015G3.38	GH62_c	arabinofuranosidase	present	pfam03664					GH62
160	C0104G0.23	GH62_d	arabinofuranosidase	present	pfam00734	pfam03664				CBM1/GH62
	GH63
161	C0026G1.66	GH63_a	a-glucosidase		pfam03200					GH63
162	C0003G6.103	GH63_b	a-glucosidase	present	pfam16923	pfam03200				GH63N/GH63
	GH65
163	C0109G0.47	GH65_a	trehalase		pfam03636					GH65N
	GH67
164	C0153G0.22	GH67_a	a-glucuronidase	present	pfam03648	pfam07488	pfam07477			GH67N/GH67M/GH67C
	GH71
165	C0025G1.64	GH71_a	a-1,3-glucanase		pfam03659					GH71
166	C0008G5.150	GH71_b	a-1,3-glucanase		pfam03659					GH71
167	C0009G4.228	GH71_c	a-1,3-glucanase	present	pfam03659					GH71
	GH72
168	C0063G0.135	GH72_a	b-1,3-glucanosyltransferase	present	pfam03198					GH72
169	C0047G1.3	GH72_b	b-1,3-glucanosyltransferase	present	pfam03198					GH72
170	C0022G3.22	GH72_c	b-1,3-glucanosyltransferase		pfam03198					GH72
171	C0043G1.174	GH72_d	b-1,3-glucanosyltransferase	present	pfam03198	pfam07983				GH72/CBMX8
	GH74
172	C0011G4.0	GH74_a	sialisidase	present	pfam15902	pfam00734				GH74-CBM1
	GH75
173	C0097G0.85	GH75_a	chitosanase	present	pfam07335					GH75
	GH76
174	C0032G1.35	GH76_a	α-1,6-mannanase		pfam03663					GH76
175	C0110G0.3	GH76_b	α-1,6-mannanase	present	pfam03663					GH76
176	C0037G1.73	GH76_c	α-1,6-mannanase	present	pfam03663					GH76
177	C0018G1.29	GH76_d	α-1,6-mannanase		pfam03663					GH76
	GH78
178	C0018G0.59	GH78_a	a-l-rhamnosidase		pfam17390					GH78
179	C0019G1.4	GH78_b	a-l-rhamnosidase		pfam08531	pfam17389				GH78N/GH78H
180	C0040G1.54	GH78_c	a-l-rhamnosidase	present	pfam05592	pfam05592				GH78/GH78
181	C0069G0.68	GH78_d	a-l-rhamnosidase		pfam08531	pfam05592				GH78N/GH78
182	C0113G0.7	GH78_e	a-l-rhamnosidase		pfam08531	pfam05592	pfam17389			GH78N/GH78/GH78H
	GH79
183	C0019G1.69	GH79_a	b-glucuronidase	present	pfam16862					GH79C
184	C0024G1.36	GH79_b	b-glucuronidase		pfam16862					GH79C
	GH81
185	C0029G0.76	GH81_a	endo-1,3-b-glucanase		pfam03639	pfam17652				GH81/GH81C
	GH88
186	C0034G2.72	GH88_a	glucuronyl hydrolase		pfam07470					GH88
187	C0059G1.60	GH88_b	glucuronyl hydrolase		pfam07470					GH88
188	C0037G1.49	GH88_c	glucuronyl hydrolase		pfam07470					GH88
189	C0001G9.7	GH88_d	glucuronyl hydrolase	present	pfam07471					GH89
	GH92
190	C0004G7.72	GH92_a	a-1,2-mannosidase		pfam17678	pfam07971				GH92N/GH92
191	C0017G1.5	GH92_b	a-1,2-mannosidase	present	pfam17678	pfam07971				GH92N/GH92
192	C0056G1.8	GH92_c	a-1,2-mannosidase	present	pfam17678	pfam07971				GH92N/GH92
193	C0065G0.17	GH92_d	a-1,2-mannosidase	present	pfam17678	pfam07971				GH92N/GH92
	GH93
194	C0061G1.39	GH93_a	sialisidase	present	pfam00423					GH93
195	C0068G0.8	GH93_b	sialisidase	present	pfam00423					GH93
196	C0005G6.197	GH93_c	sialisidase	present	pfam00423					GH93
	GH125
197	C0048G1.66	GH125_a	exo-α-1,6-mannosidase		pfam06824					GH125
	GH127
198	C0053G1.6	GH127_a	b-L-arabinofuranosidase		pfam07944					GH127
	GH132
199	C0016G2.7	GH132_a	sun domain protein	present	pfam03856					GH132

## Sheet: AA
S.no.	Protein ID	Abbreviation	Annotation	Secretory signal	Pfam IDs			Pfam domain
	AA1
1	C0006G0.46	AA1_a	ferrooxidoreductase	present	pfam00394	pfam07731	pfam07732	multi copper oxidase
2	C0096G0.36	AA1_b	dihydrogeodin oxidase	present	pfam00394	pfam07731	pfam07732	multi copper oxidase
	AA2
3	C0006G4.40	AA2_a	cytochrome c peroxidase		pfam00141			peroxidase
4	C0035G1.82	AA2_b	bifunctional catalase peroxidase		pfam00141	pfam00141		peroxidase
5	C0035G2.65	AA2_c		present	pfam00141			peroxidase
	AA3
6	C0004G7.22	AA3_a	glucose oxidase	present	pfam00732			GMC_oxred_N
7	C0032G2.108	AA3_b	glucose oxidase		pfam00732	pfam05199		GMC_oxred_N	GMC_oxred_C
8	C0037G2.57	AA3_c	glucose oxidase		pfam00732	pfam05199		GMC_oxred_N	GMC_oxred_C
9	C0066G0.66	AA3_d	glucose oxidase		pfam00732	pfam05199		GMC_oxred_N	GMC_oxred_C
10	C0088G0.38	AA3_e	choline oxidase		pfam00732	pfam05199		GMC_oxred_N	GMC_oxred_C
11	C0020G2.23	AA3_f	choline oxidase	present	pfam00732	pfam05199		GMC_oxred_N	GMC_oxred_C
	AA4
12	C0029G0.34	AA4_a	FAD-oxidase_C		pfam01565	pfam02913		FAD_binding_4	FAD-oxidase_C
13	C0124G0.11	AA4_b	FAD-oxidase_C		pfam01565	pfam02913		FAD_binding_4	FAD-oxidase_C
	AA5
14	C0035G2.66	AA5_a	glyoxal oxidase		pfam01822	pfam07250		wsc domain	Glyoxal oxidase
	AA6
15	C0021G1.39	AA6_a	nadh-quinone oxidoreductase		pfam00258			Flavodoxin_1
16	C0028G2.12	AA6_b	nadh-quinone oxidoreductase		pfam00258			Flavodoxin_1
17	C0037G0.3	AA6_c	nadh-quinone oxidoreductase		pfam00258			Flavodoxin_1
18	C0049G0.15	AA6_d	nadh-quinone oxidoreductase		pfam00258			Flavodoxin_1
	AA7
19	C0045G1.133	AA7_a	isoamyl alcohol oxidase	present	pfam01565			FAD binding 4	Dehydrogenase
20	C0105G0.26	AA7_b	isoamyl alcohol oxidase	present	pfam01565			FAD binding 4	Dehydrogenase
21	C0062G0.34	AA7_c	fad-dependent oxidoreductase	present	pfam01565			FAD binding 4	Dehydrogenase
22	C0010G2.36	AA7_d	fad-dependent oxidoreductase	present	pfam01565			FAD binding 4	Dehydrogenase
23	C0105G0.59	AA7_e	fad-dependent oxidoreductase		pfam01565			FAD binding 4	Dehydrogenase
24	C0056G1.100	AA7_f	reticuline oxidase-like protein		pfam01565			FAD binding 4	Dehydrogenase
	AA9
25	C0004G6.48	AA9_a	LPMO	present	pfam03443			Lytic polysaccharide monooxygenase

## Sheet: PL
S.no	Protein ID	Abbreviation	Annotation	Secretory signal	Pfam IDs		Pfam domain
	PL3
1	C0124G0.38	PL3_a	pectate lyase		pfam12708		PL3
2	C0012G1.47	PL3_b	rhamnogalacturonase	present	pfam12708	pfam00295	PL3/GH28
	PL6
3	C0030G0.45	PL6_a	pectate lyase	present	pfam00544		PL6
4	C0219G0.0	PL6_b	pectate lyase	present	pfam00544		PL6
5	C0037G1.51	PL1_c	pectin lyase	present	pfam00544		PL6
	PL20
6	C0011G1.21	PL20_a	endo-β-1,4-glucuronan lyase	present	pfam14099		PL20

## Sheet: CE
S.no	Protein ID	Abbreviation	Annotation	Secretory signal	Pfam IDs	Pfam domain
	CE1
1	C0019G2.93	CE1_a	esterase		pfam00756	CE1
2	C0005G1.55	CE1_b	ferulic acid esterase A	present	pfam00756/pfam00734	CE1/CBM1
	CE2
3	C0048G1.122	CE2_a	acetyl xylan esterase		pfam10503/pfam00734	CE2/CBM1
	CE3
4	C0002G5.32	CE3_a	GDSL-like Lipase/Acylhydrolase family	present	pfam00734/pfam17996/pfam13472	CBM1/CE2N/CE3
5	C0012G4.76	CE3_b	GDSL-like Lipase/Acylhydrolase family		pfam13472/pfam00734	CE3/CBM1
	CE4
6	C0057G1.75	CE4_a	polysaccharide deacetylase		pfam01522	CE4
7	C0065G0.102	CE4_b	polysaccharide deacetylase		pfam01522	CE4
	CE5
8	C0047G0.53	CE5_a	cutinase	present	pfam01083/pfam00734	CE5/CBM1
9	C0082G0.106	CE5_b	cutinase	present	pfam01083/pfam00734	CE5/CBM1
	CE8
10	C0037G2.96	CE8_a	Pectinestrase	present	pfam01095/pfam00295	CE8/GH28
11	C0068G0.0	CE8_b	pectin methylesterase	present	pfam01095	CE8
12	C0087G0.10	CE8_c	pectinesterase		pfam01095	CE8
	CE9
13	C0088G0.106	CE9_a	n-acetylglucosamine-6-phosphate deacetylase		pfam01979	CE9
	CE10
14	C0015G1.20	CE10_a	Carboxylesterase	present	pfam00135	CE10
15	C0020G1.98	CE10_b	Carboxylesterase		pfam00135	CE10
16	C0011G1.103	CE10_c	Carboxylesterase		pfam00135	CE10
17	C0055G0.79	CE10_d	Carboxylesterase		pfam00135	CE10
18	C0051G0.77	CE10_e	Carboxylesterase		pfam00135	CE10
	CE12
19	C0108G0.76	CE12_a	rhamnogalacturonan acetylesterase	present	pfam00657	CE12

## Sheet: GT
S.no	Protein ID	Abbreviation	Annotation	Secretory signal	Pfam IDs	Pfam domain
	GT1
1	C0026G2.160	GT1_a	udp-glucosyl transferase		pfam00201	GT1
2	C0010G2.20	GT1_b	trehalose synthase		pfam00534	GT1
3	C0028G1.18	GT1_c	phosphatidylinositol-udp-transferase		pfam08288/pfam00534	PIGA/GT1
4	C0075G0.145	GT1_d	a-mannosyltransferase		pfam15924/pfam00534	ALG11_N/GT1
5	C0039G2.90	GT1_e	b-mannosyltransferase		pfam13439/pfam00534	GT4/GT1
	GT2
6	C0004G2.68	GT2_a	chitin synthase		pfam08407/pfam01644/pfam03142	Chitin synthase 1N/Chitin synthase/Chitin synthase 2
7	C0004G6.36	GT2_b	chitin synthase		pfam13641/pfam03142	GT2/Chitin synthase 2
8	C0005G6.50	GT2_c	polysaccharide synthase		pfam13641	GT2
9	C0010G3.34	GT2_d	dolichol-phosphate mannosyltransferase		pfam13641	GT2
10	C0013G2.3	GT2_e	chitin synthase		pfam00063/pfam00173/pfam03142/pfam08766	Myosin head/Cyt-b5/Chitin synthase 2/DEK_C
11	C0013G2.85	GT2_f	chitin synthase		pfam00063/pfam00173/pfam03142/pfam08766	Myosin head/Cyt-b5/Chitin synthase 2/DEK_C
12	C0020G3.60	GT2_g	chitin synthase		pfam03142	Chitin synthase 2
13	C0033G2.0	GT2_h	glycosyl transferase		pfam13641	GT2
14	C0037G2.76	GT2_i	chitin synthase		pfam03142	Chitin synthase 2
15	C0055G1.86	GT2_j	chitin synthase		pfam08407/pfam01644/pfam03142	Chitin synthase 1N/Chitin synthase 1/Chitin synthase 2
16	C0056G1.147	GT2_k	chitin synthase		pfam08407/pfam01644/pfam03142	Chitin synthase 1N/Chitin synthase 1/Chitin synthase 2
17	C0094G0.32	GT2_l	chitin synthase		pfam08407/pfam01644/pfam03142/pfam00179	Chitin synthase 1N/Chitin synthase 1/Chitin synthase 2/UQ conjugating enzyme
	GT3
18	C0001G7.94	GT3	glycogen synthase		pfam05693	GT3
	GT5
19	C0036G2.118	GT5	starch synthase	present	pfam00128/pfam08323/pfam13692	GH13/GT5/GT1
	GT8
20	C0041G1.98	GT8	lipopolysaccharide α-1,3-galactosyltransferase		pfam01501	GT8
	GT15
21	C0001G6.114	GT15_a	a-1,2-mannosyltransferase		pfam01793	GT15
22	C0006G0.57	GT15_b	a-1,2-mannosyltransferase		pfam01793	GT15
23	C0009G4.211	GT15_c	a-1,2-mannosyltransferase	present	pfam01793	GT15
24	C0057G1.66	GT15_d	a-1,2-mannosyltransferase		pfam01793	GT15
	GT20
25	C0001G0.24	GT20_a	trehalose-phosphate synthase		pfam00982	GT20
26	C0032G0.64	GT20_b	trehalose-phosphate synthase		pfam00982	GT20
27	C0045G0.11	GT20_c	trehalose-phosphate synthase		pfam00982	GT20
28	C0046G1.131	GT20_d	trehalose-phosphate synthase		pfam00982/pfam02358	GT20/Trehalose Ppase
29	C0072G0.94	GT20_e	trehalose-phosphate synthase		pfam00982/pfam02358	GT20/Trehalose Ppase
	GT22
30	C0161G0.47	GT22	a-1,2-mannosyltransferase	present	pfam03901	GT22
	GT24
31	C0021G3.67	GT24	UDP-glucose:glycoprotein glucosyltransferase	present	pfam18400/pfam18401/pfam18402/pfam18403/pfam06427/pfam18404	Thioredoxin 12/13/14/15/UDPg-GGTase/GT24
	GT28
32	C0021G2.11	GT28	udp-glucose:sterol glycosyltransferase		pfam00169/pfam02893/pfam03033	PH/GRAM/GT28
	GT31
33	C0022G0.67	GT31	N-acetyllactosaminide β-1,3-N-acetylglucosaminyltransferase		pfam04646	GT31
	GT32
34	C0001G3.88	GT32_a	a-1,6-mannosyltransferase	present	pfam04488	GT32
35	C0066G0.140	GT32_b	a-1,6-mannosyltransferase		pfam04488	GT32
36	C0198G0.0	GT32_c	a-1,6-mannosyltransferase		pfam04488	GT32
	GT34
37	C0020G0.0	GT34	a-1,6-mannosyltransferase		pfam00271/pfam05637	Helicase/GT34
	GT35
38	C0004G5.60	GT35	glycogen phosphorylase		pfam00343	Phosphorylase(GT35)
	GT39
39	C0008G5.113	GT39_a	mannosyltransferase		pfam02366/pfam02815/pfam16192	PMT/MIR/PMT-4TM
40	C0051G1.50	GT39_b	mannosyltransferase		pfam02366/pfam02815/pfam16192	PMT/MIR/PMT-4TM
41	C0090G0.162	GT39_c	mannosyltransferase		pfam02366/pfam02815/pfam16192	PMT/MIR/PMT-4TM
	GT48
42	C0001G4.1	GT48	1,3-b-glucan synthase		pfam14288/pfam02364	FKS1 domain/glucan synthase
	GT57
43	C0048G0.28	GT57_a	ALG6, ALG8-glycosyltransferase		pfam03155	GT57
44	C0087G0.102	GT57_b	ALG6, ALG8-glycosyltransferase		pfam03155	GT57
	GT62
45	C0044G1.55	GT62_a	α-1,2-mannosyltransferase		pfam03452	Anp1
46	C0063G0.67	GT62_b	α-1,2-mannosyltransferase		pfam03453	Anp1
47	C0074G0.139	GT62_c	α-1,2-mannosyltransferase		pfam03454	Anp1
	GT66
48	C0051G1.100	GT66	Dolichyl-phosphate-mannose-protein mannosyltransferase		pfam02516	GT66
	GT90
49	C0031G2.49	GT90	glucuronoxylomannan-b-1,2-xylosyltransferases	present	pfam05686	GT90
