# Supplementary material for: Systematic identification of CAZymes and transcription factors in the hypercellulolytic fungus Penicillium funiculosum NCIM1228 involved in lignocellulosic biomass degradation
Source: Biotechnol Biofuels Bioprod. 2023 Oct 4;16:150. doi: 10.1186/s13068-023-02399-9 (PMC10552389; doi:10.1186/s13068-023-02399-9)
Supplement: Supplementary file 3 — Additional file 3. Transcription factors identified in P. funiculosum NCIM1228. [file 13068_2023_2399_MOESM3_ESM.xlsx]

## Sheet: Sheet1
S. no.	Gene ID	PFAM	Domain(s)
1	C0004G0.31	pfam00170	bZIP 1
2	C0005G6.62	pfam00170	bZIP 1
3	C0016G2.76	pfam00170	bZIP 1
4	C0064G0.57	pfam00170	bZIP 1
5	C0079G0.93	pfam00170	bZIP 1
6	C0100G0.1	pfam00170	bZIP 1
7	C0112G0.58	pfam00170	bZIP 1
8	C0141G0.26	pfam00170	bZIP 1
9	C0248G0.0	pfam00170	bZIP 1
10	C0005G1.82	pfam03131	bZIP_Maf
11	C0034G2.131	pfam11786, pfam11786, pfam11786, pfam00170	Aft1, Aft1, Aft1, bZIP 1
12	C0021G3.79	pfam08601	PAP1
13	C0062G0.89	pfam08601, pfam00170	PAP1, bZIP 1
14	C0021G2.92	pfam00172	Zn cluster
15	C0001G10.13	pfam00172	Zn cluster
16	C0001G10.26	pfam00172	Zn cluster
17	C0002G7.10	pfam00172	Zn cluster
18	C0002G7.72	pfam00172	Zn cluster
19	C0004G1.46	pfam00172	Zn cluster
20	C0005G0.25	pfam00172	Zn cluster
21	C0005G3.76	pfam00172	Zn cluster
22	C0006G1.117	pfam00172	Zn cluster
23	C0007G1.93	pfam00172	Zn cluster
24	C0007G2.98	pfam00172	Zn cluster
25	C0009G2.34	pfam00172	Zn cluster
26	C0010G3.83	pfam00172	Zn cluster
27	C0011G2.100	pfam00172	Zn cluster
28	C0011G2.116	pfam00172	Zn cluster
29	C0013G0.47	pfam00172	Zn cluster
30	C0015G0.98	pfam00172	Zn cluster
31	C0016G3.210	pfam00172	Zn cluster
32	C0018G0.45	pfam00172	Zn cluster
33	C0018G2.0	pfam00172	Zn cluster
34	C0019G2.34	pfam00172	Zn cluster
35	C0019G3.27	pfam00172	Zn cluster
36	C0021G1.15	pfam00172	Zn cluster
37	C0022G0.0	pfam00172	Zn cluster
38	C0023G1.63	pfam00172	Zn cluster
39	C0023G1.70	pfam00172	Zn cluster
40	C0033G2.27	pfam00172	Zn cluster
41	C0036G2.81	pfam00172	Zn cluster
42	C0038G1.0	pfam00172	Zn cluster
43	C0044G1.63	pfam00172	Zn cluster
44	C0045G1.60	pfam00172	Zn cluster
45	C0047G1.189	pfam00172	Zn cluster
46	C0048G1.116	pfam00172	Zn cluster
47	C0070G0.128	pfam00172	Zn cluster
48	C0077G0.47	pfam00172	Zn cluster
49	C0080G0.143	pfam00172	Zn cluster
50	C0083G0.86	pfam00172	Zn cluster
51	C0087G0.91	pfam00172	Zn cluster
52	C0064G0.76	pfam00172	Zn cluster
53	C0065G0.132	pfam00172	Zn cluster
54	C0059G0.38	pfam00172	Zn cluster
55	C0059G0.64	pfam00172	Zn cluster
56	C0056G1.173	pfam00172	Zn cluster
57	C0049G1.163	pfam00172	Zn cluster
58	C0053G1.129	pfam00172	Zn cluster
59	C0054G1.15	pfam00172	Zn cluster
60	C0095G0.20	pfam00172	Zn cluster
61	C0096G0.20	pfam00172	Zn cluster
62	C0106G0.10	pfam00172	Zn cluster
63	C0101G0.91	pfam00172	Zn cluster
64	C0108G0.26	pfam00172	Zn cluster
65	C0115G0.24	pfam00172	Zn cluster
66	C0115G0.81	pfam00172	Zn cluster
67	C0117G0.56	pfam00172	Zn cluster
68	C0120G0.8	pfam00172	Zn cluster
69	C0123G0.32	pfam00172	Zn cluster
70	C0128G0.39	pfam00172	Zn cluster
71	C0129G0.1	pfam00172	Zn cluster
72	C0132G0.69	pfam00172	Zn cluster
73	C0142G0.42	pfam00172	Zn cluster
74	C0209G0.9	pfam00172	Zn cluster
75	C0263G0.0	pfam00172	Zn cluster
76	C0067G0.22	pfam00172, pfam09770	Zn cluster	PAT1
77	C0068G0.52	pfam00172, pfam08493	Zn cluster	AflR
78	C0020G2.12	pfam08493, pfam00172	AflR	Zn cluster
79	C0102G0.10	pfam00172, pfam08493	Zn cluster	AflR
80	C0021G0.62	pfam16628, pfam12464, pfam00172, pfam14602	Mac_assoc	Mac
81	C0004G3.10	pfam04082	Fungal specific transcription factor
82	C0004G7.99	pfam04082	Fungal specific transcription factor
83	C0005G1.8	pfam04082	Fungal specific transcription factor
84	C0005G4.70	pfam04082	Fungal specific transcription factor
85	C0006G0.2	pfam04082	Fungal specific transcription factor
86	C0006G0.30	pfam04082	Fungal specific transcription factor
87	C0007G5.149	pfam04082	Fungal specific transcription factor
88	C0008G0.23	pfam04082	Fungal specific transcription factor
89	C0009G1.41	pfam04082	Fungal specific transcription factor
90	C0009G3.63	pfam04082	Fungal specific transcription factor
91	C0009G3.71	pfam04082	Fungal specific transcription factor
92	C0009G4.82	pfam04082	Fungal specific transcription factor
93	C0010G2.8	pfam04082	Fungal specific transcription factor
94	C0010G3.54	pfam04082	Fungal specific transcription factor
95	C0012G2.24	pfam04082	Fungal specific transcription factor
96	C0012G3.23	pfam04082	Fungal specific transcription factor
97	C0012G4.27	pfam04082	Fungal specific transcription factor
98	C0013G2.49	pfam04082	Fungal specific transcription factor
99	C0015G0.37	pfam04082	Fungal specific transcription factor
100	C0015G2.44	pfam04082	Fungal specific transcription factor
101	C0016G3.136	pfam04082	Fungal specific transcription factor
102	C0016G3.162	pfam04082	Fungal specific transcription factor
103	C0017G0.73	pfam04082	Fungal specific transcription factor
104	C0017G2.26	pfam04082	Fungal specific transcription factor
105	C0018G2.9	pfam04082	Fungal specific transcription factor
106	C0018G3.96	pfam04082	Fungal specific transcription factor
107	C0019G3.17	pfam04082	Fungal specific transcription factor
108	C0020G1.22	pfam04082	Fungal specific transcription factor
109	C0020G3.17	pfam04082	Fungal specific transcription factor
110	C0022G0.85	pfam04082	Fungal specific transcription factor
111	C0023G0.2	pfam04082	Fungal specific transcription factor
112	C0023G1.37	pfam04082	Fungal specific transcription factor
113	C0027G2.130	pfam04082	Fungal specific transcription factor
114	C0027G2.159	pfam04082	Fungal specific transcription factor
115	C0029G0.41	pfam04082	Fungal specific transcription factor
116	C0029G1.84	pfam04082	Fungal specific transcription factor
117	C0029G2.21	pfam04082	Fungal specific transcription factor
118	C0031G0.9	pfam04082	Fungal specific transcription factor
119	C0032G0.17	pfam04082	Fungal specific transcription factor
120	C0035G2.67	pfam04082	Fungal specific transcription factor
121	C0035G2.93	pfam04082	Fungal specific transcription factor
122	C0039G0.0	pfam04082	Fungal specific transcription factor
123	C0041G0.47	pfam04082	Fungal specific transcription factor
124	C0043G0.2	pfam04082	Fungal specific transcription factor
125	C0044G1.168	pfam04082	Fungal specific transcription factor
126	C0045G1.61	pfam04082	Fungal specific transcription factor
127	C0050G1.51	pfam04082	Fungal specific transcription factor
128	C0057G1.124	pfam04082	Fungal specific transcription factor
129	C0059G0.54	pfam04082	Fungal specific transcription factor
130	C0059G1.11	pfam04082	Fungal specific transcription factor
131	C0059G1.6	pfam04082	Fungal specific transcription factor
132	C0060G1.70	pfam04082	Fungal specific transcription factor
133	C0061G0.62	pfam04082	Fungal specific transcription factor
134	C0062G0.44	pfam04082	Fungal specific transcription factor
135	C0063G0.11	pfam04082	Fungal specific transcription factor
136	C0063G0.164	pfam04082	Fungal specific transcription factor
137	C0063G0.168	pfam04082	Fungal specific transcription factor
138	C0064G0.63	pfam04082	Fungal specific transcription factor
139	C0069G0.113	pfam04082	Fungal specific transcription factor
140	C0069G0.44	pfam04082	Fungal specific transcription factor
141	C0070G0.18	pfam04082	Fungal specific transcription factor
142	C0070G0.22	pfam04082	Fungal specific transcription factor
143	C0071G0.21	pfam04082	Fungal specific transcription factor
144	C0077G0.99	pfam04082	Fungal specific transcription factor
145	C0081G0.144	pfam04082	Fungal specific transcription factor
146	C0085G0.4	pfam04082	Fungal specific transcription factor
147	C0086G0.69	pfam04082	Fungal specific transcription factor
148	C0088G0.17	pfam04082	Fungal specific transcription factor
149	C0096G0.118	pfam04082	Fungal specific transcription factor
150	C0097G0.98	pfam04082	Fungal specific transcription factor
151	C0099G0.5	pfam04082	Fungal specific transcription factor
152	C0107G0.51	pfam04082	Fungal specific transcription factor
153	C0108G0.46	pfam04082	Fungal specific transcription factor
154	C0124G0.33	pfam04082	Fungal specific transcription factor
155	C0133G0.25	pfam04082	Fungal specific transcription factor
156	C0152G0.4	pfam04082	Fungal specific transcription factor
157	C0161G0.0	pfam04082	Fungal specific transcription factor
158	C0221G0.2	pfam04082	Fungal specific transcription factor
159	C0009G4.243	pfam07690, pfam04082	MFS_1	Fungal specific transcription factor
160	C0113G0.29	pfam04082, pfam07690	MFS_1	Fungal specific transcription factor
161	C0001G11.248	pfam04082, pfam00172	Fungal specific transcription factor	Zn cluster
162	C0001G5.105	pfam04082, pfam00172	Fungal specific transcription factor	Zn cluster
163	C0001G7.7	pfam04082, pfam00172	Fungal specific transcription factor	Zn cluster
164	C0002G3.43	pfam04082, pfam00172	Fungal specific transcription factor	Zn cluster
165	C0003G0.35	pfam04082, pfam00172	Fungal specific transcription factor	Zn cluster
166	C0003G1.14	pfam04082, pfam00172	Fungal specific transcription factor	Zn cluster
167	C0004G3.6	pfam04082, pfam00172	Fungal specific transcription factor	Zn cluster
168	C0004G3.9	pfam04082, pfam00172	Fungal specific transcription factor	Zn cluster
169	C0005G2.0	pfam04082, pfam00172	Fungal specific transcription factor	Zn cluster
170	C0005G3.2	pfam04082, pfam00172	Fungal specific transcription factor	Zn cluster
171	C0005G3.38	pfam04082, pfam00172	Fungal specific transcription factor	Zn cluster
172	C0006G0.3	pfam04082, pfam00172	Fungal specific transcription factor	Zn cluster
173	C0006G2.0	pfam04082, pfam00172	Fungal specific transcription factor	Zn cluster
174	C0007G2.66	pfam04082, pfam00172	Fungal specific transcription factor	Zn cluster
175	C0007G4.62	pfam04082, pfam00172	Fungal specific transcription factor	Zn cluster
176	C0010G0.107	pfam04082, pfam00172	Fungal specific transcription factor	Zn cluster
177	C0010G0.52	pfam04082, pfam00172	Fungal specific transcription factor	Zn cluster
178	C0010G3.29	pfam04082, pfam00172	Fungal specific transcription factor	Zn cluster
179	C0010G4.124	pfam04082, pfam00172	Fungal specific transcription factor	Zn cluster
180	C0013G1.53	pfam04082, pfam00172	Fungal specific transcription factor	Zn cluster
181	C0015G0.60	pfam04082, pfam00172	Fungal specific transcription factor	Zn cluster
182	C0015G0.94	pfam04082, pfam00172	Fungal specific transcription factor	Zn cluster
183	C0015G4.90	pfam04082, pfam00172	Fungal specific transcription factor	Zn cluster
184	C0016G0.2	pfam04082, pfam00172	Fungal specific transcription factor	Zn cluster
185	C0016G1.41	pfam04082, pfam00172	Fungal specific transcription factor	Zn cluster
186	C0017G0.31	pfam04082, pfam00172	Fungal specific transcription factor	Zn cluster
187	C0017G3.57	pfam04082, pfam00172	Fungal specific transcription factor	Zn cluster
188	C0017G3.95	pfam04082, pfam00172	Fungal specific transcription factor	Zn cluster
189	C0018G2.21	pfam04082, pfam00172	Fungal specific transcription factor	Zn cluster
190	C0018G3.86	pfam04082, pfam00172	Fungal specific transcription factor	Zn cluster
191	C0019G3.72	pfam04082, pfam00172	Fungal specific transcription factor	Zn cluster
192	C0021G3.75	pfam04082, pfam00172	Fungal specific transcription factor	Zn cluster
193	C0022G0.69	pfam04082, pfam00172	Fungal specific transcription factor	Zn cluster
194	C0023G2.21	pfam04082, pfam00172	Fungal specific transcription factor	Zn cluster
195	C0025G1.102	pfam04082, pfam00172	Fungal specific transcription factor	Zn cluster
196	C0025G1.27	pfam04082, pfam00172	Fungal specific transcription factor	Zn cluster
197	C0025G1.9	pfam04082, pfam00172	Fungal specific transcription factor	Zn cluster
198	C0025G2.4	pfam04082, pfam00172	Fungal specific transcription factor	Zn cluster
199	C0027G0.78	pfam04082, pfam00172	Fungal specific transcription factor	Zn cluster
200	C0027G1.10	pfam04082, pfam00172	Fungal specific transcription factor	Zn cluster
201	C0028G2.58	pfam04082, pfam00172	Fungal specific transcription factor	Zn cluster
202	C0029G1.86	pfam04082, pfam00172	Fungal specific transcription factor	Zn cluster
203	C0029G2.3	pfam04082, pfam00172	Fungal specific transcription factor	Zn cluster
204	C0029G2.66	pfam04082, pfam00172	Fungal specific transcription factor	Zn cluster
205	C0030G0.12	pfam04082, pfam00172	Fungal specific transcription factor	Zn cluster
206	C0030G0.14	pfam04082, pfam00172	Fungal specific transcription factor	Zn cluster
207	C0030G1.30	pfam04082, pfam00172	Fungal specific transcription factor	Zn cluster
208	C0031G2.29	pfam04082, pfam00172	Fungal specific transcription factor	Zn cluster
209	C0034G0.54	pfam04082, pfam00172	Fungal specific transcription factor	Zn cluster
210	C0035G2.9	pfam04082, pfam00172	Fungal specific transcription factor	Zn cluster
211	C0037G1.10	pfam04082, pfam00172	Fungal specific transcription factor	Zn cluster
212	C0038G1.4	pfam04082, pfam00172	Fungal specific transcription factor	Zn cluster
213	C0040G0.53	pfam04082, pfam00172	Fungal specific transcription factor	Zn cluster
214	C0040G0.82	pfam04082, pfam00172	Fungal specific transcription factor	Zn cluster
215	C0040G1.87	pfam04082, pfam00172	Fungal specific transcription factor	Zn cluster
216	C0042G1.134	pfam04082, pfam00172	Fungal specific transcription factor	Zn cluster
217	C0042G1.195	pfam04082, pfam00172	Fungal specific transcription factor	Zn cluster
218	C0045G1.110	pfam04082, pfam00172	Fungal specific transcription factor	Zn cluster
219	C0045G1.54	pfam04082, pfam00172	Fungal specific transcription factor	Zn cluster
220	C0045G1.79	pfam04082, pfam00172	Fungal specific transcription factor	Zn cluster
221	C0046G1.156	pfam04082, pfam00172	Fungal specific transcription factor	Zn cluster
222	C0047G1.152	pfam04082, pfam00172	Fungal specific transcription factor	Zn cluster
223	C0048G1.56	pfam04082, pfam00172	Fungal specific transcription factor	Zn cluster
224	C0049G0.68	pfam04082, pfam00172	Fungal specific transcription factor	Zn cluster
225	C0050G1.84	pfam04082, pfam00172	Fungal specific transcription factor	Zn cluster
226	C0051G0.17	pfam04082, pfam00172	Fungal specific transcription factor	Zn cluster
227	C0055G0.87	pfam04082, pfam00172	Fungal specific transcription factor	Zn cluster
228	C0055G1.127	pfam04082, pfam00172	Fungal specific transcription factor	Zn cluster
229	C0057G1.120	pfam04082, pfam00172	Fungal specific transcription factor	Zn cluster
230	C0057G1.180	pfam04082, pfam00172	Fungal specific transcription factor	Zn cluster
231	C0061G0.19	pfam04082, pfam00172	Fungal specific transcription factor	Zn cluster
232	C0061G1.16	pfam04082, pfam00172	Fungal specific transcription factor	Zn cluster
233	C0066G0.166	pfam04082, pfam00172	Fungal specific transcription factor	Zn cluster
234	C0067G0.101	pfam04082, pfam00172	Fungal specific transcription factor	Zn cluster
235	C0068G0.30	pfam04082, pfam00172	Fungal specific transcription factor	Zn cluster
236	C0071G0.127	pfam04082, pfam00172	Fungal specific transcription factor	Zn cluster
237	C0071G0.34	pfam04082, pfam00172	Fungal specific transcription factor	Zn cluster
238	C0077G0.105	pfam04082, pfam00172	Fungal specific transcription factor	Zn cluster
239	C0077G0.36	pfam04082, pfam00172	Fungal specific transcription factor	Zn cluster
240	C0080G0.33	pfam04082, pfam00172	Fungal specific transcription factor	Zn cluster
241	C0081G0.41	pfam04082, pfam00172	Fungal specific transcription factor	Zn cluster
242	C0086G0.153	pfam04082, pfam00172	Fungal specific transcription factor	Zn cluster
243	C0087G0.75	pfam04082, pfam00172	Fungal specific transcription factor	Zn cluster
244	C0087G0.95	pfam04082, pfam00172	Fungal specific transcription factor	Zn cluster
245	C0092G0.55	pfam04082, pfam00172	Fungal specific transcription factor	Zn cluster
246	C0095G0.29	pfam04082, pfam00172	Fungal specific transcription factor	Zn cluster
247	C0097G0.35	pfam04082, pfam00172	Fungal specific transcription factor	Zn cluster
248	C0097G0.92	pfam04082, pfam00172	Fungal specific transcription factor	Zn cluster
249	C0101G0.72	pfam04082, pfam00172	Fungal specific transcription factor	Zn cluster
250	C0104G0.32	pfam04082, pfam00172	Fungal specific transcription factor	Zn cluster
251	C0118G0.56	pfam04082, pfam00172	Fungal specific transcription factor	Zn cluster
252	C0120G0.29	pfam04082, pfam00172	Fungal specific transcription factor	Zn cluster
253	C0127G0.62	pfam04082, pfam00172	Fungal specific transcription factor	Zn cluster
254	C0129G0.25	pfam04082, pfam00172	Fungal specific transcription factor	Zn cluster
255	C0154G0.16	pfam04082, pfam00172	Fungal specific transcription factor	Zn cluster
256	C0154G0.23	pfam04082, pfam00172	Fungal specific transcription factor	Zn cluster
257	C0210G0.5	pfam04082, pfam00172	Fungal specific transcription factor	Zn cluster
258	C0284G0.0	pfam04082, pfam00172	Fungal specific transcription factor	Zn cluster
259	C0168G0.1	pfam04082, pfam00172	Fungal specific transcription factor	Zn cluster
260	C0036G0.89	pfam04082, pfam00172	Fungal specific transcription factor	Zn cluster
261	C0001G5.117	pfam04082, pfam00172	Fungal specific transcription factor	Zn cluster
262	C0002G1.25	pfam04082, pfam00172	Fungal specific transcription factor	Zn cluster
263	C0002G5.21	pfam04082, pfam00172	Fungal specific transcription factor	Zn cluster
264	C0002G5.74	pfam04082, pfam00172	Fungal specific transcription factor	Zn cluster
265	C0003G1.55	pfam04082, pfam00172	Fungal specific transcription factor	Zn cluster
266	C0009G4.224	pfam04082, pfam00172	Fungal specific transcription factor	Zn cluster
267	C0006G5.85	pfam04082, pfam00172	Fungal specific transcription factor	Zn cluster
268	C0001G10.107	pfam04082, pfam00172	Fungal specific transcription factor	Zn cluster
269	C0009G3.28	pfam04082, pfam00172	Fungal specific transcription factor	Zn cluster
270	C0009G4.235	pfam04082, pfam00172	Fungal specific transcription factor	Zn cluster
271	C0010G1.16	pfam04082, pfam00172	Fungal specific transcription factor	Zn cluster
272	C0011G2.101	pfam04082, pfam00172	Fungal specific transcription factor	Zn cluster
273	C0015G1.13	pfam04082, pfam00172	Fungal specific transcription factor	Zn cluster
274	C0015G4.84	pfam04082, pfam00172	Fungal specific transcription factor	Zn cluster
275	C0016G3.208	pfam04082, pfam00172	Fungal specific transcription factor	Zn cluster
276	C0017G1.20	pfam04082, pfam00172	Fungal specific transcription factor	Zn cluster
277	C0017G1.55	pfam04082, pfam00172	Fungal specific transcription factor	Zn cluster
278	C0018G0.34	pfam04082, pfam00172	Fungal specific transcription factor	Zn cluster
279	C0018G0.60	pfam04082, pfam00172	Fungal specific transcription factor	Zn cluster
280	C0008G5.140	pfam04082, pfam00172	Fungal specific transcription factor	Zn cluster
281	C0034G2.35	pfam04082, pfam00172	Fungal specific transcription factor	Zn cluster
282	C0018G2.44	pfam04082, pfam00172	Fungal specific transcription factor	Zn cluster
283	C0088G0.112	pfam04082, pfam00172	Fungal specific transcription factor	Zn cluster
284	C0067G0.54	pfam04082, pfam00172	Fungal specific transcription factor	Zn cluster
285	C0059G0.3	pfam04082, pfam00172	Fungal specific transcription factor	Zn cluster
286	C0052G1.171	pfam04082, pfam00172	Fungal specific transcription factor	Zn cluster
287	C0008G3.86	pfam04082, pfam00172, pfam03902	Fungal specific transcription factor	Zn cluster
288	C0028G1.34	pfam00172, pfam04082	Fungal specific transcription factor	Zn cluster
289	C0103G0.36	pfam00172, pfam04082	Fungal specific transcription factor	Zn cluster
290	C0001G2.47	pfam00172, pfam04082	Fungal specific transcription factor	Zn cluster
291	C0029G1.100	pfam00172, pfam04082	Fungal specific transcription factor	Zn cluster
341	C0054G1.122	pfam04082, pfam00172	Fungal specific transcription factor	Zn cluster
342	C0245G0.0	pfam04082, pfam00172	Fungal specific transcription factor	Zn cluster
343	C0001G5.95	pfam04082, pfam00172	Fungal specific transcription factor	Zn cluster
292	C0013G4.64	pfam11951	Fungal-specific transcription factor domain_2
293	C0071G0.23	pfam11951	Fungal-specific transcription factor domain_2
294	C0007G2.37	pfam00172, pfam11951	Zn cluster	Fungal-specific transcription factor domain_2
295	C0022G3.17	pfam00172, pfam11951	Zn cluster	Fungal-specific transcription factor domain_2
296	C0023G3.104	pfam00172, pfam11951	Zn cluster	Fungal-specific transcription factor domain_2
297	C0002G0.36	pfam00172, pfam11951	Zn cluster	Fungal-specific transcription factor domain_2
298	C0004G5.90	pfam00172, pfam11951	Zn cluster	Fungal-specific transcription factor domain_2
299	C0021G1.47	pfam00172, pfam11951	Zn cluster	Fungal-specific transcription factor domain_2
300	C0006G5.22	pfam11951, pfam00172	Fungal-specific transcription factor domain_2	Zn cluster
301	C0002G3.24	pfam11951, pfam00172	Fungal-specific transcription factor domain_2	Zn cluster
302	C0003G4.6	pfam11951, pfam00172	Fungal-specific transcription factor domain_2	Zn cluster
303	C0007G1.56	pfam11951, pfam00172	Fungal-specific transcription factor domain_2	Zn cluster
304	C0021G1.26	pfam11951, pfam00172	Fungal-specific transcription factor domain_2	Zn cluster
305	C0028G2.46	pfam11951, pfam00172	Fungal-specific transcription factor domain_2	Zn cluster
306	C0032G1.10	pfam11951, pfam00172	Fungal-specific transcription factor domain_2	Zn cluster
307	C0036G1.97	pfam11951, pfam00172	Fungal-specific transcription factor domain_2	Zn cluster
308	C0041G1.73	pfam11951, pfam00172	Fungal-specific transcription factor domain_2	Zn cluster
309	C0043G0.11	pfam11951, pfam00172	Fungal-specific transcription factor domain_2	Zn cluster
310	C0044G1.39	pfam11951, pfam00172	Fungal-specific transcription factor domain_2	Zn cluster
311	C0046G1.75	pfam11951, pfam00172	Fungal-specific transcription factor domain_2	Zn cluster
312	C0055G1.128	pfam11951, pfam00172	Fungal-specific transcription factor domain_2	Zn cluster
313	C0056G1.172	pfam11951, pfam00172	Fungal-specific transcription factor domain_2	Zn cluster
314	C0057G1.40	pfam11951, pfam00172	Fungal-specific transcription factor domain_2	Zn cluster
315	C0064G0.52	pfam11951, pfam00172	Fungal-specific transcription factor domain_2	Zn cluster
316	C0065G0.142	pfam11951, pfam00172	Fungal-specific transcription factor domain_2	Zn cluster
317	C0067G0.11	pfam11951, pfam00172	Fungal-specific transcription factor domain_2	Zn cluster
318	C0070G0.74	pfam11951, pfam00172	Fungal-specific transcription factor domain_2	Zn cluster
319	C0076G0.21	pfam11951, pfam00172	Fungal-specific transcription factor domain_2	Zn cluster
320	C0080G0.122	pfam11951, pfam00172	Fungal-specific transcription factor domain_2	Zn cluster
321	C0081G0.77	pfam11951, pfam00172	Fungal-specific transcription factor domain_2	Zn cluster
322	C0082G0.66	pfam11951, pfam00172	Fungal-specific transcription factor domain_2	Zn cluster
323	C0083G0.11	pfam11951, pfam00172	Fungal-specific transcription factor domain_2	Zn cluster
324	C0085G0.51	pfam11951, pfam00172	Fungal-specific transcription factor domain_2	Zn cluster
325	C0086G0.123	pfam11951, pfam00172	Fungal-specific transcription factor domain_2	Zn cluster
326	C0086G0.126	pfam11951, pfam00172	Fungal-specific transcription factor domain_2	Zn cluster
327	C0092G0.110	pfam11951, pfam00172	Fungal-specific transcription factor domain_2	Zn cluster
328	C0092G0.56	pfam11951, pfam00172	Fungal-specific transcription factor domain_2	Zn cluster
329	C0093G0.3	pfam11951, pfam00172	Fungal-specific transcription factor domain_2	Zn cluster
330	C0097G0.58	pfam11951, pfam00172	Fungal-specific transcription factor domain_2	Zn cluster
331	C0118G0.63	pfam11951, pfam00172	Fungal-specific transcription factor domain_2	Zn cluster
332	C0048G1.89	pfam00106, pfam00172, pfam11951	adh_short	Zn cluster
333	C0027G2.73	pfam00190, pfam00190, pfam11951, pfam00172	Cupin_1	Cupin_1
334	C0089G0.85	pfam04082, pfam13465, pfam00096	Fungal specific transcription factor	zf-H2C2_2
335	C0053G0.81	pfam13465, pfam04082, pfam00096	Fungal specific transcription factor	zf-C2H2
336	C0108G0.61	pfam04082, pfam00096, pfam13465	Fungal specific transcription factor	zf-C2H2
337	C0042G1.75	pfam04082, pfam00096, pfam13465	Fungal specific transcription factor	zf-C2H2
338	C0029G0.82	pfam13465, pfam04082, pfam00096	Fungal specific transcription factor	zf-C2H2
339	C0057G1.69	pfam04082, pfam00096, pfam15909	Fungal specific transcription factor	zf-C2H2
340	C0026G2.148	pfam00172, pfam13465, pfam00096, pfam04082	Fungal specific transcription factor	Zn cluster
344	C0104G0.79	pfam04082, pfam00096	Fungal specific transcription factor	zf-C2H2
345	C0044G0.6	pfam13465, pfam00096, pfam13912	zf-H2C2_2	zf-C2H2
346	C0006G4.119	pfam00096, pfam13465, pfam00096	zf-C2H2	zf-H2C2_2
347	C0007G3.18	pfam13465, pfam13465, pfam00096	zf-H2C2_2	zf-H2C2_2
348	C0067G0.89	pfam00096, pfam13465, pfam05109	zf-H2C2_2	zf-C2H2
349	C0078G0.84	pfam00096, pfam00096	zf-C2H2	zf-C2H2
350	C0052G1.60	pfam13465, pfam00096	zf-H2C2_2	zf-C2H2
351	C0016G0.20	pfam13465, pfam00096	zf-H2C2_2	zf-C2H2
352	C0036G0.98	pfam13465, pfam00096	zf-H2C2_2	zf-C2H2
353	C0040G1.97	pfam13465, pfam00096	zf-H2C2_2	zf-C2H2
354	C0079G0.121	pfam13465, pfam13465	zf-H2C2_2	zf-H2C2_2
355	C0019G3.93	pfam00096, pfam13465	zf-C2H2	zf-H2C2_2
356	C0075G0.40	pfam13465, pfam00096	zf-H2C2_2	zf-C2H2
357	C0031G0.53	pfam13465, pfam00096, pfam13894	zf-H2C2_2	zf-C2H2
358	C0046G1.137	pfam13465, pfam13465, pfam00096	zf-H2C2_2	zf-H2C2_2
359	C0052G1.130	pfam13465	zf-H2C2_2
360	C0099G0.129	pfam13465	zf-H2C2_2
361	C0052G1.51	pfam00096	zf-C2H2
362	C0341G0.2	pfam00098	zf-CCHC
363	C0054G1.33	pfam15909	zf-C2H2_8
364	C0033G2.116	pfam13894	zf-C2H2_4
365	C0016G2.22	pfam12171	zf-C2H2_jaz
366	C0057G1.79	pfam12756, pfam12874	zf-C2H2_2	zf-met
367	C0001G0.55	pfam12171	zf-C2H2_jaz
368	C0072G0.1	pfam00226, pfam12171	DnaJ	zf-C2H2_jaz
369	C0080G0.90	pfam12171	zf-C2H2_jaz
370	C0001G7.116	pfam11931, pfam16837, pfam12108, pfam12171	DUF3449	SF3A3
371	C0030G2.89	pfam06839	zf-GRF
372	C0006G5.48	pfam02891	zf-MIZ
373	C0001G9.9	pfam06220	zf-U1
374	C0007G2.105	pfam06220	zf-U1
375	C0056G1.0	pfam08790	zf-LYAR
376	C0099G0.136	pfam14324, pfam02891, pfam02037	PINIT	zf-MIZ
377	C0056G1.62	pfam01424, pfam01422	R3H	zf-NF-X1
378	C0054G1.126	pfam13832, pfam01426, pfam00628, pfam00628	zf-HC5HC2H_2	BAH
379	C0100G0.71	pfam01048, pfam13465, pfam05729, pfam00096	PNP_UDP_1	zf-H2C2_2
380	C0079G0.76	pfam16275, pfam00013, pfam00098, pfam00098	SF1-HH	KH_1
381	C0001G11.136	pfam08429, pfam02373, pfam01388, pfam02375, pfam02928, pfam00628, pfam00628	PLU-1	JmjC, JmjN
382	C0006G0.6	pfam07716	bZIP_2
383	C0063G0.151	pfam07716	bZIP_2
384	C0071G0.8	pfam07716	bZIP_2
385	C0109G0.28	pfam07716	bZIP_2
386	C0127G0.8	pfam07716	bZIP_2
387	C0133G0.11	pfam07716	bZIP_2
388	C0006G5.95	pfam00250	Forkhead
389	C0040G1.105	pfam00250, pfam00498	Forkhead	FHA
390	C0083G0.7	pfam00250, pfam00498	Forkhead	FHA
391	C0098G0.93	pfam00250	Forkhead
392	C0013G2.94	pfam00320	GATA
393	C0022G2.62	pfam00320	GATA
394	C0096G0.113	pfam00320, pfam00320	GATA	GATA
395	C0067G0.23	pfam00320, pfam08550	GATA	DUF1752
396	C0176G0.9	pfam00320, pfam08447	GATA	PAS_3
397	C0072G0.164	pfam00320, pfam13426, pfam08447	GATA	PAS_9
398	C0074G0.40	pfam04855, pfam00320	SNF5	GATA
399	C0004G4.102	pfam00649	Copper-fist
400	C0094G0.8	pfam00649	Copper-fist
401	C0117G0.9	pfam00649	Copper-fist
402	C0174G0.3	pfam00649	Copper-fist
403	C0196G0.8	pfam00649	Copper-fist
404	C0001G2.39	pfam00010	HLH
405	C0026G0.69	pfam00010	HLH
406	C0031G2.87	pfam00010	HLH
407	C0071G0.41	pfam00010	HLH
408	C0082G0.116	pfam00010	HLH
409	C0118G0.65	pfam00010	HLH
410	C0020G0.27	pfam00010, pfam00010	HLH	HLH
411	C0019G1.91	pfam00010, pfam05109	HLH	Herpes_BLLF1
412	C0012G2.37	pfam00046	Homeobox
413	C0052G0.54	pfam00046, pfam05672	Homeobox	MAP7
414	C0055G1.12	pfam00046	Homeobox
415	C0061G0.61	pfam00046	Homeobox
416	C0011G1.39	pfam00447	HSF_DNA-bind
417	C0055G0.80	pfam00447	HSF_DNA-bind
418	C0001G0.81	pfam00447, pfam00072	HSF_DNA-bind	Response_reg
419	C0004G7.61	pfam00249	Myb_DNA-binding
420	C0008G0.21	pfam00249	Myb_DNA-binding
421	C0011G2.77	pfam00249	Myb_DNA-binding
422	C0012G0.32	pfam00249	Myb_DNA-binding
423	C0029G2.41	pfam00249	Myb_DNA-binding
424	C0029G2.115	pfam13921, pfam13921	Myb_DNA-bind_6	Myb_DNA-bind_6
425	C0008G3.44	pfam13921, pfam13921	Myb_DNA-bind_6	Myb_DNA-bind_6
426	C0037G1.47	pfam13921, pfam00249	Myb_DNA-bind_6	Myb_DNA-binding
427	C0183G0.30	pfam13921, pfam13921, pfam00249	Myb_DNA-bind_6	Myb_DNA-bind_6
428	C0014G1.42	pfam11831, pfam13921, pfam00249	Myb_Cef	Myb_DNA-bind_6
429	C0066G0.79	pfam15963	Myb_DNA-bind_7
430	C0076G0.51	pfam13921, pfam07529, pfam05109	Myb_DNA-bind_6	HSA
431	C0065G0.164	pfam11626, pfam08914	Rap1_C	Myb_DNA-bind_2
432	C0019G3.7	pfam13921	Myb_DNA-bind_6
433	C0169G0.0	pfam13921	Myb_DNA-bind_6
434	C0246G0.0	pfam13921	Myb_DNA-bind_6
435	C0371G0.0	pfam13921	Myb_DNA-bind_6
436	C0023G1.19	pfam04433, pfam16495, pfam00249	SWIRM	SWIRM-assoc_1
437	C0036G1.81	pfam04433, pfam00569	SWIRM	ZZ
438	C0011G1.60	pfam01593, pfam04433, pfam00505	Amino_oxidase	SWIRM
439	C0191G0.3	pfam04433	SWIRM
440	C0044G0.60	pfam03343	SART-1
441	C0078G0.114	pfam07093	SGT1
442	C0065G0.126	pfam08558	TRF
443	C0021G0.44	pfam00319	SRF-TF
444	C0022G1.0	pfam00319	SRF-TF
445	C0030G1.95	pfam00319	SRF-TF
446	C0150G0.35	pfam00319	SRF-TF
447	C0185G0.16	pfam00319	SRF-TF
448	C0012G3.0	pfam05920	Homeobox_KN
449	C0016G3.148	pfam05920	Homeobox_KN
450	C0130G0.9	pfam05920	Homeobox_KN
451	C0172G0.0	pfam05920	Homeobox_KN
