# Supplementary material for: Systematic identification of CAZymes and transcription factors in the hypercellulolytic fungus Penicillium funiculosum NCIM1228 involved in lignocellulosic biomass degradation
Source: Biotechnol Biofuels Bioprod. 2023 Oct 4;16:150. doi: 10.1186/s13068-023-02399-9 (PMC10552389; doi:10.1186/s13068-023-02399-9)
Supplement: Supplementary file 4 — Additional file 4. The list of the carbon substrates in which each identified CAZymes is detected. [file 13068_2023_2399_MOESM4_ESM.xlsx]

## Sheet: Sheet1
CAZyme ID	Present In	No. of carbon substrates the CAZYme is present in
C0001G11.12	Glucose, Avicel, Biomass, WB, WB+Avi	5
C0001G5.24	Glucose, Avicel, Biomass, WB, WB+Avi	5
C0003G4.112	Glucose, Avicel, Biomass, WB, WB+Avi	5
C0003G6.103	Glucose, Avicel, Biomass, WB, WB+Avi	5
C0004G0.59	Glucose, Avicel, Biomass, WB, WB+Avi	5
C0004G7.2	Glucose, Avicel, Biomass, WB, WB+Avi	5
C0004G7.72	Glucose, Avicel, Biomass, WB, WB+Avi	5
C0005G0.22	Glucose, Avicel, Biomass, WB, WB+Avi	5
C0006G0.46	Glucose, Avicel, Biomass, WB, WB+Avi	5
C0006G4.40	Glucose, Avicel, Biomass, WB, WB+Avi	5
C0006G5.81	Glucose, Avicel, Biomass, WB, WB+Avi	5
C0008G5.150	Glucose, Avicel, Biomass, WB, WB+Avi	5
C0009G4.228	Glucose, Avicel, Biomass, WB, WB+Avi	5
C0012G2.40	Glucose, Avicel, Biomass, WB, WB+Avi	5
C0012G2.63	Glucose, Avicel, Biomass, WB, WB+Avi	5
C0012G4.113	Glucose, Avicel, Biomass, WB, WB+Avi	5
C0012G4.76	Glucose, Avicel, Biomass, WB, WB+Avi	5
C0014G2.42	Glucose, Avicel, Biomass, WB, WB+Avi	5
C0014G4.118	Glucose, Avicel, Biomass, WB, WB+Avi	5
C0015G1.20	Glucose, Avicel, Biomass, WB, WB+Avi	5
C0015G2.53	Glucose, Avicel, Biomass, WB, WB+Avi	5
C0016G2.7	Glucose, Avicel, Biomass, WB, WB+Avi	5
C0016G3.190	Glucose, Avicel, Biomass, WB, WB+Avi	5
C0017G2.95	Glucose, Avicel, Biomass, WB, WB+Avi	5
C0019G2.93	Glucose, Avicel, Biomass, WB, WB+Avi	5
C0020G1.98	Glucose, Avicel, Biomass, WB, WB+Avi	5
C0022G3.22	Glucose, Avicel, Biomass, WB, WB+Avi	5
C0024G3.92	Glucose, Avicel, Biomass, WB, WB+Avi	5
C0026G1.66	Glucose, Avicel, Biomass, WB, WB+Avi	5
C0026G2.30	Glucose, Avicel, Biomass, WB, WB+Avi	5
C0028G2.12	Glucose, Avicel, Biomass, WB, WB+Avi	5
C0029G0.76	Glucose, Avicel, Biomass, WB, WB+Avi	5
C0032G1.73	Glucose, Avicel, Biomass, WB, WB+Avi	5
C0035G1.82	Glucose, Avicel, Biomass, WB, WB+Avi	5
C0035G2.46	Glucose, Avicel, Biomass, WB, WB+Avi	5
C0035G2.65	Glucose, Avicel, Biomass, WB, WB+Avi	5
C0035G2.66	Glucose, Avicel, Biomass, WB, WB+Avi	5
C0037G0.55	Glucose, Avicel, Biomass, WB, WB+Avi	5
C0037G1.73	Glucose, Avicel, Biomass, WB, WB+Avi	5
C0042G1.32	Glucose, Avicel, Biomass, WB, WB+Avi	5
C0043G0.12	Glucose, Avicel, Biomass, WB, WB+Avi	5
C0043G0.9	Glucose, Avicel, Biomass, WB, WB+Avi	5
C0043G1.174	Glucose, Avicel, Biomass, WB, WB+Avi	5
C0045G1.133	Glucose, Avicel, Biomass, WB, WB+Avi	5
C0046G1.103	Glucose, Avicel, Biomass, WB, WB+Avi	5
C0047G1.3	Glucose, Avicel, Biomass, WB, WB+Avi	5
C0048G1.66	Glucose, Avicel, Biomass, WB, WB+Avi	5
C0051G0.77	Glucose, Avicel, Biomass, WB, WB+Avi	5
C0053G1.6	Glucose, Avicel, Biomass, WB, WB+Avi	5
C0056G1.8	Glucose, Avicel, Biomass, WB, WB+Avi	5
C0062G0.106	Glucose, Avicel, Biomass, WB, WB+Avi	5
C0062G0.34	Glucose, Avicel, Biomass, WB, WB+Avi	5
C0062G0.99	Glucose, Avicel, Biomass, WB, WB+Avi	5
C0065G0.17	Glucose, Avicel, Biomass, WB, WB+Avi	5
C0066G0.3	Glucose, Avicel, Biomass, WB, WB+Avi	5
C0066G0.66	Glucose, Avicel, Biomass, WB, WB+Avi	5
C0079G0.122	Glucose, Avicel, Biomass, WB, WB+Avi	5
C0088G0.38	Glucose, Avicel, Biomass, WB, WB+Avi	5
C0094G0.81	Glucose, Avicel, Biomass, WB, WB+Avi	5
C0105G0.26	Glucose, Avicel, Biomass, WB, WB+Avi	5
C0105G0.59	Glucose, Avicel, Biomass, WB, WB+Avi	5
C0106G0.28	Glucose, Avicel, Biomass, WB, WB+Avi	5
C0107G0.24	Glucose, Avicel, Biomass, WB, WB+Avi	5
C0110G0.3	Glucose, Avicel, Biomass, WB, WB+Avi	5
C0001G11.72	Avicel, Biomass, WB, WB+Avi	4
C0004G6.30	Avicel, Biomass, WB, WB+Avi	4
C0004G6.48	Avicel, Biomass, WB, WB+Avi	4
C0005G1.55	Avicel, Biomass, WB, WB+Avi	4
C0010G2.14	Avicel, Biomass, WB, WB+Avi	4
C0007G4.92	Avicel, Biomass, WB, WB+Avi	4
C0016G3.167	Avicel, Biomass, WB, WB+Avi	4
C0019G3.117	Avicel, Biomass, WB, WB+Avi	4
C0021G3.23	Avicel, Biomass, WB, WB+Avi	4
C0026G2.46	Avicel, Biomass, WB, WB+Avi	4
C0030G0.45	Avicel, Biomass, WB, WB+Avi	4
C0037G1.53	Avicel, Biomass, WB, WB+Avi	4
C0041G1.86	Avicel, Biomass, WB, WB+Avi	4
C0045G0.59	Avicel, Biomass, WB, WB+Avi	4
C0047G0.53	Avicel, Biomass, WB, WB+Avi	4
C0048G1.122	Avicel, Biomass, WB, WB+Avi	4
C0048G1.138	Avicel, Biomass, WB, WB+Avi	4
C0064G0.26	Avicel, Biomass, WB, WB+Avi	4
C0078G0.30	Avicel, Biomass, WB, WB+Avi	4
C0092G0.81	Avicel, Biomass, WB, WB+Avi	4
C0094G0.18	Avicel, Biomass, WB, WB+Avi	4
C0104G0.20	Avicel, Biomass, WB, WB+Avi	4
C0132G0.8	Avicel, Biomass, WB, WB+Avi	4
C0024G0.13	Glucose, Biomass, WB, WB+Avi	4
C0004G7.52	Glucose, Biomass, WB, WB+Avi	4
C0003G2.17	Glucose, Biomass, WB, WB+Avi	4
C0008G1.60	Glucose, Biomass, WB, WB+Avi	4
C0012G2.25	Glucose, Biomass, WB, WB+Avi	4
C0013G0.40	Glucose, Biomass, WB, WB+Avi	4
C0015G3.38	Glucose, Biomass, WB, WB+Avi	4
C0030G0.9	Glucose, Biomass, WB, WB+Avi	4
C0039G2.44	Glucose, Biomass, WB, WB+Avi	4
C0065G0.102	Glucose, Biomass, WB, WB+Avi	4
C0005G6.2	Glucose, Avicel, Biomass, WB	4
C0013G3.69	Glucose, Avicel, Biomass, WB+Avi	4
C0109G0.47	Glucose, Avicel, Biomass, WB+Avi	4
C0061G0.34	Glucose, Avicel, Biomass, WB	4
C0001G7.121	Biomass, WB, WB+Avi	3
C0002G3.46	Biomass, WB, WB+Avi	3
C0002G4.51	Biomass, WB, WB+Avi	3
C0003G5.3	Biomass, WB, WB+Avi	3
C0003G5.49	Biomass, WB, WB+Avi	3
C0005G2.76	Biomass, WB, WB+Avi	3
C0005G6.188	Biomass, WB, WB+Avi	3
C0005G6.197	Biomass, WB, WB+Avi	3
C0006G1.17	Biomass, WB, WB+Avi	3
C0006G1.88	Biomass, WB, WB+Avi	3
C0010G2.13	Biomass, WB, WB+Avi	3
C0002G5.32	Avicel, Biomass, WB+Avi	3
C0008G5.162	Avicel, Biomass, WB+Avi	3
C0010G2.36	Glucose, Biomass, WB+Avi	3
C0040G0.38	Glucose, Biomass, WB+Avi	3
C0011G1.21	Biomass, WB, WB+Avi	3
C0011G4.30	Biomass, WB, WB+Avi	3
C0013G3.62	Biomass, WB, WB+Avi	3
C0015G4.46	Glucose, WB, WB+Avi	3
C0016G2.47	Biomass, WB, WB+Avi	3
C0018G1.29	Biomass, WB, WB+Avi	3
C0019G0.23	Biomass, WB, WB+Avi	3
C0019G1.4	Glucose, WB, WB+Avi	3
C0019G1.69	Biomass, WB, WB+Avi	3
C0022G0.79	Biomass, WB, WB+Avi	3
C0034G2.72	Biomass, WB, WB+Avi	3
C0040G1.182	Biomass, WB, WB+Avi	3
C0042G1.114	Biomass, WB, WB+Avi	3
C0052G1.192	Biomass, WB, WB+Avi	3
C0057G1.75	Biomass, WB, WB+Avi	3
C0062G0.118	Biomass, WB, WB+Avi	3
C0063G0.135	Glucose, Avicel, Biomass	3
C0069G0.5	Avicel, Biomass, WB+Avi	3
C0074G0.133	Biomass, WB, WB+Avi	3
C0082G0.106	Biomass, WB, WB+Avi	3
C0104G0.67	Biomass, WB, WB+Avi	3
C0107G0.3	Biomass, WB, WB+Avi	3
C0108G0.76	Avicel, Biomass, WB	3
C0137G0.7	Biomass, WB, WB+Avi	3
C0138G0.1	Avicel, Biomass, WB+Avi	3
C0140G0.2	Biomass, WB, WB+Avi	3
C0141G0.2	Avicel, Biomass, WB+Avi	3
C0153G0.22	Biomass, WB, WB+Avi	3
C0154G0.0	Biomass, WB, WB+Avi	3
C0183G0.0	Biomass, WB, WB+Avi	3
C0002G7.21	Biomass, WB+Avi	2
C0003G4.125	WB, WB+Avi	2
C0003G5.0	Biomass, WB	2
C0005G2.10	Biomass, WB+Avi	2
C0011G2.8	WB, WB+Avi	2
C0012G1.39	WB, WB+Avi	2
C0015G3.0	WB, WB+Avi	2
C0017G1.5	WB, WB+Avi	2
C0017G2.10	WB, WB+Avi	2
C0017G2.58	WB, WB+Avi	2
C0020G2.23	Avicel, Biomass	2
C0024G1.36	WB, WB+Avi	2
C0029G2.29	Avicel, Biomass	2
C0033G0.56	WB, WB+Avi	2
C0034G0.23	Biomass, WB	2
C0036G2.118	Avicel, Biomass	2
C0040G1.54	WB, WB+Avi	2
C0041G1.26	WB, WB+Avi	2
C0041G1.36	Avicel, Biomass	2
C0059G1.60	WB, WB+Avi	2
C0061G1.39	WB, WB+Avi	2
C0068G0.0	WB, WB+Avi	2
C0081G0.181	Avicel, Biomass	2
C0087G0.10	WB, WB+Avi	2
C0092G0.32	Glucose, WB	2
C0104G0.23	Avicel, Biomass	2
C0116G0.27	Avicel, Biomass	2
C0129G0.4	WB, WB+Avi	2
C0037G2.96	WB+AVI	1
C0061G1.52	WB+AVI	1
C0065G0.97	WB+AVI	1
C0083G0.28	WB+AVI	1
C0038G2.79	WB+AVI	1
C0124G0.48	WB+AVI	1
C0011G4.0	WB+AVI	1
C0037G1.49	WB+AVI	1
C0001G9.7	WB+AVI	1
C0029G0.34	WB+AVI	1
C0004G0.80	Avicel	1
C0032G2.108	Avicel	1
C0021G1.39	Avicel	1
C0124G0.38	Avicel	1
C0088G0.106	Avicel	1
C0116G0.6	Biomass	1
C0068G0.36	Biomass	1
C0007G0.69	WB	1
