# Supplementary material for: Systematic identification of CAZymes and transcription factors in the hypercellulolytic fungus Penicillium funiculosum NCIM1228 involved in lignocellulosic biomass degradation
Source: Biotechnol Biofuels Bioprod. 2023 Oct 4;16:150. doi: 10.1186/s13068-023-02399-9 (PMC10552389; doi:10.1186/s13068-023-02399-9)
Supplement: Supplementary file 5 — Additional file 5. Expression values of CAZymes in all the five carbon substrate corressponding to the heat map. [file 13068_2023_2399_MOESM5_ESM.xlsx]

## Sheet: Sheet1
Protein ID	Abbreviation	Annotation	Glucose_R2	Glucose_R1	Biomass_R2	Biomass_R1	WBAvi_R2	WBAvi_R1	WB_R2	WB_R1	Avi_R2	Avi_R1
Cluster-1
C0106G0.28	GH17_a	endo-1,3-β-glucosidase	11.7663	25.9125	5.04368	9.78309	21.13	25.6746	18.4984	18.723	37.4167	12.5034
C0004G7.2	GH13_c	glycogen branching enzyme	46.2795	96.0361	35.7271	35.2653	59.6582	60.3214	44.5581	43.1401	75.0331	67.5666
C0088G0.106	CE9_a	n-acetylglucosamine-6-phosphate deacetylase	0.000956275	4.2192	0	10.168	0.00631472	0.0219128	0.0146302	0.00216504	9.34319	7.04866
C0049G0.15	AA6_d	nadh-quinone oxidoreductase	0	0.180313	0	0.306156	0	0.0891644	0	0	0.328207	0.0796087
C0116G0.17	GH32_a	endo-inulinase	0	0	0	0.190956	0.103069	0	0	0.0796691	0.228408	0.0705493
C0124G0.38	PL3_a	pectate lyase	0.232726	0.000284447	0	0.213209	0	0	0	0	6.528	1.36823
C0048G1.60	GH43_d	b-xylosidase	0	0	0	0	0	0	0	0	0.279416	0
C0219G0.0	PL6_b	pectate lyase	0.0506864	0.235449	0	0	0.0534424	0.0918715	0	0	0.699528	0.299287
C0015G2.6	GH18_d	chitinase	0.053007	0	0.121448	0.0596082	0.0580363	0.052124	0.30567	0	0.38668	0.418463
C0063G0.135	GH72_a	b-1,3-glucanosyltransferase	9.57121	10.2834	13.3317	13.8595	0.941941	1.4814	0.879397	0.844336	66.2189	62.387
C0004G6.48	AA9_a	LPMO	0.434575	0.671235	5.03902	5.78601	3.75161	3.71042	1.45747	1.73665	91.6508	74.7416
C0004G0.80	GH18_c	chitinase	0	0.133058	1.25845	0.931715	0.0999562	0.214846	0.417068	0.0471322	5.35671	3.44912
C0021G1.39	AA6_a	nadh-quinone oxidoreductase	0.149547	0.0689461	1.11382	0.987752	0.165026	0.142559	0.213906	0.441585	6.14757	5.23824
C0032G2.108	AA3_b	glucose oxidase	0.0257691	0.0509658	0.790392	0.633212	0.0562501	0.0761841	0.111141	0.0526086	7.54036	6.39675
C0029G2.29	GH5_f	exo-b-glucanase	0.302452	0.331551	1.64748	1.96004	0.403878	0.422508	0.786553	1.00597	4.36674	4.54551
C0036G2.118	GH13_d	a-glucan synthase	0.141101	0.25549	1.03827	1.44936	0.0829779	0.112394	0.126244	0.139473	1.56698	2.64901
C0020G2.23	AA3_f	choline oxidase	0.526675	0.299779	2.79079	2.38647	0	0.0266726	0	0	5.70879	6.65767
C0081G0.181	GH3_j	β-glucosidase	0.0167434	0.0321086	1.08375	1.33455	0.0183169	0.0643954	0	0.0170077	3.89209	3.40849
C0001G11.12	GH31_a	a-glucosidase	36.0787	37.4951	31.3242	32.0848	26.1028	27.3438	40.0526	39.0504	46.7769	54.6255
C0003G6.103	GH63_b	a-glucosidase	25.6444	33.6559	21.507	21.6005	21.1946	20.7147	26.2785	25.9378	41.0456	52.8044
C0016G2.7	GH132_a	sun domain protein	127.236	184.501	92.3695	90.4269	76.1962	79.0178	105.393	101.943	189.035	194.012
C0005G6.2	GH47_a	a-mannosidase	1.35767	2.56492	1.42614	2.12372	0.922438	1.57627	2.90367	1.62647	2.35341	5.18967
C0222G0.3	GH18_k	chitinase	0	0.172873	0.524971	0.530366	0.000545897	0.110869	0.205054	0.793231	0.108194	8.53062
C0024G3.92	GH55_a	Pectate Lyase	2.54248	3.22783	2.72414	1.92767	2.5244	2.13377	1.89342	2.0938	2.69873	2.41581
C0001G5.24	GH37_a	trehalase	23.1785	28.2928	15.4947	15.6001	14.8326	16.8057	10.4509	10.4957	30.4911	36.5808
C0037G1.73	GH76_c	α-1,6-mannanase	115.775	148.859	79.1665	83.0774	102.759	113.693	57.3491	57.2693	155.967	152.085
C0026G1.66	GH63_a	a-glucosidase	39.6672	56.9408	27.4756	26.1898	38.5941	40.0576	21.4551	20.9889	60.5257	73.3368
C0109G0.47	GH65_a	trehalase	48.1254	50.8571	26.8903	20.0136	17.9947	19.1664	5.08245	0.413977	131.787	70.7715
C0015G2.53	GH5_e	exo-b-glucanase	15.0976	13.4313	9.65459	9.87624	9.48499	9.73351	4.60146	5.01232	12.3073	12.7707
C0006G4.40	AA2_a	cytochrome c peroxidase	69.491	130.919	177.489	186.984	112.4	117.968	6.13498	10.0196	347.831	323.017
C0008G5.150	GH71_b	a-1,3-glucanase	3.40587	2.34748	2.14039	2.19146	2.81633	2.19125	2.33916	2.27662	3.7148	3.32543
C0004G7.22	AA3_a	glucose oxidase	0.0868179	0.0561174	0.0435608	0	0	0	0	0	0.104951	0.0484688
C0113G0.42	GH1_e	b-glucosidase	0.149375	0.0912995	0.0704123	0.0708201	0.0336142	0.0617406	0	0.0953404	0.181723	0.164492
Cluster-2
C0012G1.47	GH28_d	rhamnogalacturonase a precursor	0	0.0519746	0.0396771	0.0294685	0.0284346	0	0.0376516	0.0544736	0	0.0457766
C0004G7.72	GH92_a	a-1,2-mannosidase	2.61537	3.90529	3.1525	3.50374	1.85261	1.94167	3.24584	3.55984	2.86625	3.17116
C0065G0.17	GH92_d	a-1,2-mannosidase	88.9653	197.48	77.5573	72.4962	80.7249	78.5416	143.242	134.78	109.739	115.816
C0018G0.59	GH78_a	a-l-rhamnosidase	0.192683	0.880505	0.525813	0.510688	0.114143	0.150507	0.231169	0.160316	0.170047	0.0449453
C0003G3.11	GH18_b	chitinase	0.687761	0.652829	0.762485	0.584187	0.374669	0.240427	0.74529	0.396249	0.417885	0.572432
C0066G0.66	AA3_d	glucose oxidase	7.38174	6.28372	3.98385	4.45994	1.1815	1.19111	1.2629	1.33589	6.42992	5.2347
C0061G0.34	GH53_b	endo-1,4-b-galactosidase	89.6706	81.8732	32.5623	29.2653	0	0	11.5156	11.9025	48.7502	36.7709
C0014G4.118	GH15_c	glucoamylase	5.72201	4.95781	4.24199	3.39427	3.6822	3.75275	5.26459	5.40664	4.5008	4.68179
C0092G0.32	GH49_b	dextranase precursor	28.3666	53.6659	0	0	0.913525	0.180507	5.6285	4.88079	0.965975	1.09498
C0006G0.46	AA1_a	ferrooxidoreductase	65.9999	27.644	6.5009	8.27918	9.22843	9.12324	32.8232	30.9075	12.4536	9.95504
C0003G5.44	GH32_c	inulinase	54.9847	8.45535	0.187294	0.388882	0	0	0	0.09836	0	0.11098
C0045G0.40	GH15_d	glucoamylase	0.565445	0.89964	0	0	0	0.176324	0.0702706	0	0.0120623	0
C0037G1.51	PL6_c	pectate lyase	34.494	66.2481	0	0	0	0	0	0	0	0
C0004G7.100	GH31_b	a-glucosidase	35.0711	29.1408	0	0	0	0	0	0	0	0
C0088G0.38	AA3_e	choline oxidase	88.9797	83.3143	19.3549	19.2959	14.4536	14.0583	20.7696	18.9679	22.2475	23.2439
C0024G0.17	GH35_d	beta-galactosidase	1.64574	7.71625	1.8066	0.00646857	0	0	0	0	0.412071	0
C0069G0.68	GH78_d	a-l-rhamnosidase	0.410166	0.50128	0.233719	0.193881	0	0	0.21195	0	0.091098	0.0985498
C0047G1.3	GH72_b	b-1,3-glucanosyltransferase	249.694	398.775	74.1734	67.8166	70.7117	78.9297	133.468	148.007	268.641	209.359
C0035G1.82	AA2_b	bifunctional catalase peroxidase	970.396	1373.01	482.04	474.913	553.135	621.335	484.027	497.036	805.394	842.669
C0037G0.3	AA6_c	nadh-quinone oxidoreductase	0.0257788	0	0	0	0	0	0	0	0	0
C0020G1.21	GH36_a	Melibiase	1.16613	0	0	0	0	0.00398441	0	0	0	0
C0011G1.103	CE10_c	Carboxylesterase	0.625433	0.901024	0.452417	0.23126	0.652649	0.735358	1.12675	0.798932	0.10757	0.206848
C0059G1.13	GH38_a	a-mannosidase	0.642219	1.00585	0.193523	0.345475	0.545079	0.586677	0.968048	0.981811	0.0771553	0.17394
C0015G4.46	GH16_a	glucanase	4.69281	8.27021	0.222441	0.326326	1.66489	1.92076	5.43141	4.81733	0.15022	0.108335
C0008G1.60	GH32_d	glycosyl hydrolases family 32 superfamily (inulinase)	72.434	55.2853	4.58954	3.89965	33.539	39.4072	80.6871	91.2963	0	0.135632
C0004G7.52	GH13_a	a-amylase	140.832	251.535	3.41118	3.8481	65.0492	63.7991	356.217	348.005	0.753539	0.516848
C0039G2.44	GH31_h	a-glucosidase	54.9036	103.536	16.5688	16.7474	12.5911	14.355	9.55256	8.97899	0.00405969	1.5602
C0012G2.40	GH15_a	glucoamylase	3531.45	5571.13	302.764	299.453	518.533	551.859	1787.62	1733.28	31.4593	29.0362
C0012G2.63	GH15_b	glucoamylase	485.451	816.364	138.988	137.44	191.449	199.865	484.134	478.168	17.6328	18.6828
C0062G0.106	GH13_b	a-amylase	196.854	275.996	68.7796	67.251	87.193	89.3789	170.517	168.806	4.44455	4.79191
C0045G1.133	AA7_a	isoamyl alcohol oxidase	252.386	224.64	68.2068	66.4794	45.2605	45.5831	83.1833	78.3632	7.64853	6.79835
C0012G2.25	GH13_f	a-amylase	151.237	243.056	6.16127	6.50326	4.63737	5.08594	15.2626	16.1641	0.166186	0.217378
C0032G1.73	GH1_d	β-glucosidase	124.375	129.929	7.92735	8.04999	16.0242	15.7008	36.8476	36.1059	2.12527	1.87202
C0010G2.36	AA7_d	fad-dependent oxidoreductase	5.40992	11.6041	3.7931	4.11334	3.19259	3.53991	2.90156	0.971612	0.000284267	5.13769
C0055G0.79	CE10_d	Carboxylesterase	4.56398	9.02806	0.568917	1.02348	0	4.10712	0	1.19067	0	7.17128
C0040G0.38	GH3_h	β-glucosidase	14.1829	14.5878	1.55914	5.65812	1.65437	15.9382	0.00122416	9.95501	0.475719	7.35093
Cluster-3
C0010G3.98	GH47_b	a-mannosidase	0.0265963	0	0	0.0295539	0.0288349	0	0.037772	0	0.0315632	0
C0059G1.55	GH49_a	dextranase	0.784075	0.42663	0.50316	0.739947	0.848474	0.750699	0.565572	0.31678	0.280906	0.337224
C0013G2.111	GH54_b	arabinofuranosidase	0	0	0.538368	0	0.0819242	0	0	0.0680381	0	0
C0018G2.2	GH3_f	β-glucosidase	0.0456416	0.0788349	0.860024	0	6.66091e-05	1.92906e-05	0.113051	0.126961	3.80876e-05	6.48378e-05
C0034G0.23	GH16_d	endo-1,3(4)-b-glucanase	0.0037011	0.0151701	2.15057	2.89117	0.119846	7.33309	2.53467	8.41633	19.6422	0.0653638
C0003G4.15	GH3_b	β-glucosidase	0	0	0	0.642587	0	0.301235	0.384047	1.18945	0.476792	0.00234977
C0108G0.76	CE12_a	rhamnogalacturonan acetylesterase	0.768924	0.780471	2.14571	2.03917	0.781867	0.847741	1.97499	1.49253	1.95516	1.90418
C0001G6.63	GH51_a	arabinofuranosidase	0.636346	0.393552	0.90002	1.07449	0.669991	0.658342	0.923757	1.08414	1.10839	0.753182
C0104G0.23	GH62_d	arabinofuranosidase	0.399039	0	20.3162	21.7256	0	16.3615	0	0	5.07705	1.53004
C0005G1.98	GH5_l	b-mannanase	0	0	0.312844	0.274173	0	0.374896	0	0.00196935	0.000272266	0.000201866
C0013G3.69	GH43_a	b-xylosidase	4.68354	3.94113	149.539	154.417	10.0348	19.6159	0	0	18.1976	17.9485
C0008G5.162	GH18_j	chitinase	0	0	76.5421	67.588	142.963	136.339	0	0	14.0031	12.0557
C0141G0.2	GH5_i	endoglucanase	0	0	63.2432	62.284	12.2281	19.3854	0	0	2.88636	6.80728
C0038G2.27	GH18_g	chitinase	0	0	0.0388055	0.168077	0	0	0	0	0	0
C0027G2.169	GH18_e	chitinase	0	0	0	0.107181	0	0	0	0	0	0.0420914
C0062G0.118	GH25_a	lysozyme	0.781307	0.570647	5.87744	5.57556	1.46337	1.75199	1.35519	2.18137	2.04124	0.599514
C0068G0.36	GH54_d	arabinofuranosidase b	0	0.119284	4.65844	3.86195	0	0.471833	0	0	0.370453	0.112608
C0093G0.51	GH55_b	Pectate Lyase	0.0566585	0.129726	0.499804	0.443872	0.124591	0.0929411	0.193551	0.176634	0.114527	0.116153
C0046G0.12	GH54_c	arabinofuranosidase	0	0	0.0263955	0.038989	0	0	0	0	0	0.030497
C0041G1.36	GH18_m	chitinase	0	0	6.00767	5.26472	0.55918	0.520437	0.942664	1.67094	1.26279	2.83173
C0116G0.27	GH32_e	endo-inulinase	0.528692	0.186351	26.9598	28.5665	0.514706	0.906149	0.31573	0.261728	5.46054	5.81501
C0116G0.6	GH32_b	endo-inulinase	0	0.1189	1.84676	2.47316	0.324916	0	0	0.128209	0.814552	0.517339
C0068G0.8	GH93_b	sialisidase	0.310246	0.301075	0.862839	1.05514	0.713474	0.291533	0.524709	0.782697	0.33433	0.268287
C0037G0.55	GH18_f	chitinase	288.091	316.098	406.857	404.121	411.102	401.749	296.45	298.053	323.172	300.887
C0005G2.10	GH20_a	b-hexosaminidase	0	0	87.6676	88.7123	10.4887	12.5569	0	1.25905	0	0
C0002G7.21	GH18_a	chitinase	0.0401192	0.191831	9.20286	7.29695	3.41994	2.79059	0.71597	0.990069	0.396493	0.0686655
C0082G0.106	CE5_b	cutinase	3.97838	0.475018	29.3826	30.7273	30.4937	25.9462	10.2348	12.4461	0.47921	0.282173
C0011G1.21	PL20_a	endo-β-1,4-glucuronan lyase	0.182319	0.590305	21.8834	22.3581	20.7242	19.1041	7.87329	7.05306	0.221548	0.208808
C0018G1.29	GH76_d	α-1,6-mannanase	1.00157	0.662542	8.01205	7.79229	2.38515	3.2458	4.00987	3.33862	0	0.0231476
C0003G2.17	GH2_d	Glycosyl hydrolase	2.12656	1.51716	12.0937	12.1474	5.17131	5.33669	3.97558	3.05957	0.503658	0.336712
Cluster-4
C0011G4.0	GH74_a	sialisidase	0	0	0.899432	1.66095	4.37142	1.20981	6.70764e-05	0.286898	0.000587268	5.74486
C0035G2.66	AA5_a	glyoxal oxidase	11.7683	17.3004	74.2306	76.2807	31.9764	34.5586	52.6177	50.9658	34.43	40.0059
C0035G2.65	AA2_c		4.8414	5.3491	34.4762	33.9996	10.1045	13.413	15.2938	15.5368	4.95067	15.6036
C0110G0.3	GH76_b	α-1,6-mannanase	32.572	42.7342	66.7072	69.3607	87.0995	85.6107	46.25	48.6943	50.5767	55.6984
C0078G0.30	GH16_c	endo-1,3(4)-b-glucanase	0.938111	0.631591	4.16747	4.20157	3.3564	3.52224	1.6455	2.13452	1.72778	1.99572
C0079G0.122	GH18_i	chitinase	29.9259	27.8892	106.995	105.568	85.6146	85.4402	51.6083	56.103	76.7814	61.1372
C0048G1.122	CE2_a	acetyl xylan estrase	0	0	377.612	404.849	162.913	161.181	51.5873	46.7452	123.977	116.419
C0104G0.20	GH30_d	endo-β-1,4-xylanase	0	0.162068	242.498	232.826	347.272	352.871	31.3594	26.2295	86.1144	62.9915
C0045G0.59	GH5_h	endoglucanase	0.328999	0.231197	17.8188	17.3757	18.0127	17.7088	4.14655	3.48266	4.70728	5.02727
C0028G2.12	AA6_b	nadh-quinone oxidoreductase	12.898	7.79675	35.9682	38.897	70.0107	67.0066	50.7959	56.1124	26.0169	18.3945
C0094G0.18	GH53_a	endo-1,4-b-galactosidase	0.299501	0.283931	53.4118	48.8916	124.103	123.725	46.9858	44.9831	42.2475	39.9295
C0005G1.55	CE1_b	ferulic acid esterase A	0.422646	0.186701	65.5634	68.0853	119.136	123.09	385.62	391.045	82.8754	68.1992
C0048G1.138	GH11_h	endo-b-xylanase	0	0	122.436	141.82	79.5582	97.827	131.471	148.747	21.6726	18.3559
C0047G0.53	CE5_a	cutinase	0	0	2006.68	1972.52	873.705	897.262	3388.56	3266.86	313.342	290.149
C0012G4.76	CE3_b	GDSL-like Lipase/Acylhydrolase family	2.77775	4.28306	446.179	468.482	382.243	427.367	1000.63	989.312	188.971	170.452
C0132G0.8	GH11_a	endo-b-xylanase	0	0.729006	1723.63	1836.05	519.244	619.118	1614.14	1519.72	284.797	160.113
C0041G1.86	GH10_a	endo-b-xylanase	0	0	521.783	570.011	215.99	237.26	256.788	274.99	116.941	101.767
C0042G1.32	GH3_i	b-glucosidase	8.17747	6.5629	393.597	400.464	421.071	407.772	282.408	292.789	64.9936	70.0456
C0029G0.76	GH81_a	endo-1,3-b-glucanase	3.91117	4.15401	9.53519	9.70437	12.003	12.2968	10.3502	9.88716	18.8682	18.8344
C0138G0.1	GH28_k	polygalacturonase 2	0.0741715	0.175277	3.22282	4.01349	2.7818	2.45877	0.490378	0.260875	7.29279	5.02234
C0030G0.45	PL6_a	pectate lyase	1.29302	0.848501	3.55405	3.50621	5.19895	5.39494	1.37282	1.01108	14.2147	12.1432
C0002G5.32	CE3_a	GDSL-like Lipase/Acylhydrolase family	0.0378895	0.000144013	14.3491	12.6691	136.518	139.862	0	0	73.7435	64.9575
C0035G2.46	GH5_b	endoglucanase	33.182	75.7387	345.695	345.547	760.676	751.808	132.552	124.395	519.252	574.141
C0066G0.3	GH5_c	b-mannosidase	3.83609	2.99023	294.756	280.256	409.177	388.863	17.2655	16.2973	246.346	226.335
C0069G0.5	GH3_l	b-glucosidase	0	0	149.946	147.042	220.268	231.899	0	0	254.387	293.832
C0051G0.77	CE10_e	Carboxylesterase	4.56105	5.30224	27.8291	27.1503	13.6215	15.4499	8.57657	7.67013	21.5975	22.8545
C0043G0.9	GH18_l	chitinase	6.90237	1.43026	375.803	381.403	180.865	209.094	107.522	110.487	716.14	881.152
C0007G4.92	GH12_a	endoglucanase	0.1603	0.0751813	566.348	559.032	142.46	146.248	104.032	104.502	772.676	609.372
C0026G2.46	GH5_a	endoglucanase	0	0	428.728	427.265	115.48	122.358	5.89763	6.84704	585.669	498.329
C0064G0.26	GH7_b	cellobiohydrolase I	0.14154	3.71945e-05	206.458	212.898	135.242	153.866	12.7379	11.2529	137.455	184.789
C0001G11.72	GH3_a	b-glucosidase	0.653558	0.460937	151.66	154.52	76.4761	79.7486	8.8949	8.59304	102.075	126.964
C0012G4.113	GH7_a	cellobiohydrolase I	64.863	14.3233	5313.74	5421.43	5124.64	5415.68	723.499	734.886	20221.9	20221.9
C0037G1.53	GH6_a	cellobiohydrolase	4.21284	0.00563582	2247.67	2138.04	2193.44	2088.68	212.121	206.905	6353.87	5116.25
C0019G3.117	GH45_a	endoglucanase	4.61487	0	1874.53	1792.06	1356.17	1503.97	74.3534	45.4255	4223.51	2911
C0016G3.190	GH1_c	b-glucosidase	7.04697	4.4222	634.691	626.392	351.969	375.072	53.6441	51.2448	1099.12	1070.56
Cluster-5
C0006G5.81	GH16_f	glucanase	268.396	332.304	278.343	275.711	344.821	369.979	382.767	396.057	303.526	309.303
C0022G3.22	GH72_c	b-1,3-glucanosyltransferase	91.3971	144.431	119.994	116.065	128.677	131.885	166.706	155.939	136.006	122.44
C0062G0.34	AA7_c	fad-dependent oxidoreductase	2.67591	9.63923	2.73887	2.25697	3.58126	3.74348	22.7111	23.9949	3.27342	2.27436
C0013G1.55	GH1_b	b-glucosidase	0.149961	0	0	0	0	0	0.354027	0.433548	0	0
C0014G2.42	GH16_e	Beta_hexosaminidase	9.00012	13.1728	7.84083	8.28806	18.0457	19.8879	8.83396	7.98989	12.6553	13.6653
C0038G2.79	GH31_f	a-glucosidase	0.103543	0	0	0	1.8438	3.08701	0.684	0	0	0.655658
C0001G9.7	GH88_d	glucuronyl hydrolase	0	0	0	0	1.67054	1.90182	0	0	0	0.597621
C0037G1.49	GH88_c	glucuronyl hydrolase	0	0	0.242199	0.363178	3.70879	1.91728	0.43259	0.153117	0.187261	0.13734
C0107G0.24	GH38_b	alpha-mannosidase	5.80934	5.97091	7.06282	8.21593	32.9173	36.2759	7.06635	4.75215	3.98688	6.83661
C0083G0.28	GH31_e	neutral alpha-glucosidase ab precursor (glucosidase ii alpha subunit) (alpha glucosidase 2)	0	1.60538	0	0	34.2324	33.6983	0.676787	2.36147	0	0
C0019G1.69	GH79_a	Pc13g08240	0.483944	0.647486	2.02049	1.65953	14.7847	15.4736	2.42927	2.51234	0.551738	0.641651
C0024G1.36	GH79_b	beta-glucuronidase	0	0	0.130156	0.278967	57.5905	63.3302	2.31131	1.17602	0	0
C0029G0.34	AA4_a	FAD-oxidase_C	0	0	0.556338	0.681767	11.1624	11.965	0.63745	0.923294	0	0
C0068G0.0	CE8_b	pectin methylesterase	0.101093	0.145095	0.570666	0.547457	19.9274	18.9159	1.25041	1.12866	0	0.0427956
C0065G0.97	GH28_j	rhamnogalacturonase	0	0	0	0	5.91289	6.77183	0.157441	0.226497	0	0.032018
C0061G1.52	GH28_i	polygalacturonase	3.45397e-05	0.0816001	0.491161	0.885866	28.9608	27.8402	0	0.318363	0.112232	7.21475e-06
C0011G2.8	GH28_c	polygalacturonase	0.832752	0.569303	0.924692	0.678513	3.33408	3.87801	1.54072	1.44896	0.813925	0.636763
C0124G0.48	GH35_e	b-galactosidase	0.0288676	0.0436644	0	0	1.09807	1.1889	0.708577	0.000991769	0	0
C0120G0.24	GH38_c	a-mannosidase	0.0847063	0.0824726	0.0761437	0.189471	0.450835	0.473165	0.091409	0.335221	0.0509302	0.0609786
C0110G0.35	GH28_l	polygalacturonase	0	0	0.103169	0	0.181585	0.851793	0	0	0	0
C0016G3.167	GH47_d	a-mannosidase	4.50665	0.602948	4.4132	4.83217	17.8834	19.6477	11.6606	13.1879	8.74398	7.89152
C0043G0.12	GH18_h	chitinase	18.6557	17.0101	13.9589	16.0949	20.817	21.4128	17.7082	20.2025	18.681	17.9988
Cluster-6
C0015G1.20	CE10_a	Carboxylesterase	15.2696	5.1509	46.727	46.6106	20.2819	20.0587	79.2662	76.794	9.47674	7.89804
C0006G5.25	GH3_e	b-glucosidase	0.366284	0.195149	0.60735	0.472601	0.299227	0.299393	0.589688	0.450304	0.162793	0.274169
C0113G0.7	GH78_e	a-l-rhamnosidase	0.0803366	0.0159225	0.0615812	0.0540099	0.0351863	0.0638108	0.0694677	0.0992501	0.0192579	0.0139351
C0018G3.79	GH43_c	b-xylosidase	0.177897	0.0779573	0.194041	0	0.469956	0.35341	0.326332	0.365096	0.152368	0.0331915
C0096G0.36	AA1_b	dihydrogeodin oxidase	0	0	0	0	0.199118	0.0518795	0.0755215	0.13849	0	0
C0068G0.63	GH31_g	a-glucosidase	0.0439544	0.0684685	0.548515	0.189424	0.289864	1.28645	0.475934	0.724736	0	0.0458868
C0003G5.0	GH5_j	b-xylosidase	0.631255	1.22574	2.46774	2.48462	0.586334	3.5402	4.7643	3.75306	0.229205	0.958389
C0019G1.4	GH78_b	a-l-rhamnosidase	3.09591	2.54662	0.759915	0.749029	6.04051	5.94457	2.78172	2.58707	0	0
C0019G2.93	CE1_a	esterase	41.949	58.7092	41.3031	41.9121	123.052	116.185	76.6066	67.7973	20.7123	18.5411
C0056G1.8	GH92_c	a-1,2-mannosidase	14.1836	16.0891	15.2835	13.7597	18.3485	20.3375	18.1571	17.039	12.3856	12.5349
C0003G4.112	GH62_a	arabinofuranosidase	3.72084	4.20185	3.98753	4.04403	4.28607	6.34077	4.10605	6.25016	2.49221	1.5796
C0033G0.56	GH13_g	oligo-a-glucosidase	0	1.15224	1.201	0.0446774	2.10151	2.10036	3.75742	1.91653	6.49428e-05	0
C0024G0.13	GH3_m	b-galactosidase	1.25633	4.07514	6.35323	5.08114	15.0468	14.4992	17.4276	19.3873	0.328826	0.404519
C0030G0.9	GH5_g	glycosyl hydrolase 5	3.96304	4.51425	4.80754	4.17832	5.18914	7.15631	11.5078	11.5076	0.00286525	1.31412
C0041G1.26	GH45_b	endoglucanase	0.881114	2.80518	0.677672	1.08568	1.65208	2.26811	7.34636	8.07515	0.261617	0
C0020G1.98	CE10_b	Carboxylesterase	17.4977	42.095	28.6511	29.2879	53.8935	56.0565	166.151	170.263	5.91992	5.5865
C0007G0.69	GH5_d	endoglucanase	0.481395	0.461747	0.638975	0.820928	0.792542	0.519639	1.41213	1.31102	0.633119	0.410178
C0015G3.38	GH62_c	arabinofuranosidase	3.04667	2.20789	12.3642	10.8083	19.2063	18.8116	186.657	179.665	1.00728	0.748174
C0009G4.228	GH71_c	a-glucanase	6.39758	1.51913	10.835	11.633	13.2353	17.1165	52.1785	51.4582	2.69835	1.50286
C0052G1.192	GH51_b	arabinofuranosidase	2.37462	0.000227776	3.20199	3.56375	10.411	8.46507	40.4565	41.3784	0	0
C0057G1.75	CE4_a	polysaccharide deacetylase	0	0.0481338	1.37545	1.20945	8.20505	8.67749	21.4921	20.7026	0	0
C0153G0.22	GH67_a	a-glucuronidase	0	0	1.9602	1.98609	5.07778	6.18726	35.2761	32.5613	0	0
C0074G0.133	GH54_e	arabinofuranosidase	0	0	7.02806	1.85822	26.1438	38.6323	375.924	317.202	0	0
C0012G1.39	GH27_b	melibiase	0.117623	0.116251	0.854435	1.22363	5.55463	6.12711	26.3296	28.5296	0	0
C0129G0.4	GH30_c	b-1,6-glucanase	0	0.288889	0.0864353	0.204557	1.75436	2.3399	7.31592	7.83331	0	0
C0061G1.39	GH93_a	sialisidase	0	0	0	0	7.66201	6.0757	96.2233	89.5443	0	0.144825
C0015G3.0	GH11_c	endo-b-xylanase	0.0953365	0	0.291004	0.104835	13.1203	12.1087	520.872	517.758	0.11632	0.0815815
C0092G0.81	GH13_h	a-glucosidase	0.00295234	0	7.18245	7.4347	15.4818	15.5618	70.8502	68.9326	2.21196	2.21548
C0021G3.23	GH2_c	b-mannosidase	0	0	10.832	11.8682	44.8275	45.0214	110.832	110.631	9.64421	5.09305
C0004G6.30	GH62_b	extracellular glycosyl hydrolase	1.08962	0.594951	285.799	285.363	247.337	258.898	2616.1	2666.65	11.5695	11.8176
C0046G1.103	GH31_c	sugar hydrolase, alpha-glucosidase	2.98421	3.37324	30.1038	29.7495	19.7778	19.4426	74.6232	73.8797	7.41966	7.7996
C0022G0.79	GH11_g	endo-b-xylanase	0.167437	1.10697	12.4539	12.2541	9.73403	7.57972	48.8368	58.7193	1.2125	0.617307
C0062G0.99	GH31_d	a-glucosidase	1.62828	1.47828	13.7635	14.5962	8.57659	8.47282	53.6173	53.4762	1.07517	1.04517
C0183G0.0	GH11_e	endo-b-xylanase	0.0741386	0.0700374	16.4713	15.5817	5.65586	6.12831	116.864	118.765	0.286483	0
C0105G0.59	AA7_e	fad-dependent oxidoreductase	1.54019	2.63458	22.1079	18.8916	28.588	29.7241	34.8622	33.5597	5.45567	4.16212
C0010G2.14	GH30_b	b-1,6-galactanase	0.382228	0.309225	29.2033	31.4508	49.6214	56.2334	46.8734	44.3644	1.85494	1.54111
C0005G0.22	GH43_b	b-xylosidase	1.83415	2.58473	275.413	277.789	298.115	307.233	1293.5	1243.87	5.76354	6.45113
C0019G0.23	GH43_g	1,3-b-galactosidase	0	0.0602233	29.9707	29.7017	41.8977	44.6932	69.7315	73.8766	0.470863	0
C0002G3.46	GH43_e	b-xylosidase	0	0	43.3381	46.1731	77.2852	86.9663	226.264	228.841	0	0.0314156
C0011G4.30	GH11_b	endo-b-xylanase	0	0	106.734	124.752	154.356	168.963	754.878	772.806	0	0
C0005G6.197	GH93_c	sialisidase	0.287124	0.159159	68.3787	65.3945	55.2518	59.3694	510.995	473.005	0.352557	0.641014
C0013G3.62	GH27_c	glycosyl hydrolase	0	0	91.8988	87.7614	87.9059	91.8456	1047.31	993.863	0	0
C0002G4.51	GH30_a	b-1,6-glucanase	0	0.0293139	19.5921	18.8932	24.726	28.1364	137.04	132.289	0	0
C0137G0.7	GH3_k	b-xylosidase	0.0707444	0.0680234	97.6776	101.254	128.159	142.43	898.462	945.28	0.152738	0.331058
C0003G5.3	GH43_f	b-xylosidase	0.289277	0.0831832	58.0903	55.9549	36.8401	37.6987	203.781	198.333	0.387216	0.272516
C0003G5.49	GH3_c	b-glucosidase	0.465005	0.364284	12.0228	11.3981	9.74732	7.95653	22.2634	20.6699	0.379533	0.649595
C0154G0.0	GH54_a	arabinofuranosidase	0	0	16.2602	14.3206	30.6595	29.0997	104.77	89.7588	0.776932	0.18664
C0005G2.76	GH51_c	arabinofuranosidase	0.0487268	0.0969075	56.3416	56.6269	207.346	217.164	1289.21	1272.92	0.0589647	0.106528
C0016G2.47	GH35_b	b-galactosidase	0.0549585	0.202217	9.26237	8.66588	30.8318	32.1948	93.3526	87.3462	0.0661797	0.0479014
C0005G6.188	GH3_d	b-xylosidase	0.844701	0.466549	17.1993	17.8367	45.5506	50.9747	241.551	228.738	0.0708187	0.10076
C0010G2.13	GH2_a	b-galactosidase	0.151837	0.0942055	1.63266	1.96753	3.63637	4.51147	8.87885	9.10875	0.0167099	0.120012
C0065G0.102	CE4_b	polysaccharide deacetylase	1.21203	1.19586	1.52902	1.21026	2.15899	2.32403	1.85184	2.01329	0.904915	1.02077
C0017G1.5	GH92_b	a-1,2-mannosidase	0.0863422	0	0.150162	0.321939	2.34622	1.95545	1.10735	1.32605	0.000501513	0
C0087G0.10	CE8_c	pectinesterase	0	0	0	0	4.35639	3.82402	1.20255	1.92538	0	0
C0040G1.54	GH78_c	a-l-rhamnosidase	0.020241	0.019969	0.335809	0.17829	3.28821	3.23083	1.32768	1.00293	0.0245279	0
C0017G2.10	GH28_e	polygalacturonase	0.158818	0.181224	0.352947	0.47344	17.9545	18.6754	5.30338	4.41759	0.196264	0.0805753
C0048G1.66	GH125_a	exo-α-1,6-mannosidase	6.47353	6.78868	8.53103	7.33161	16.6035	17.0094	14.808	13.5698	7.33441	6.63358
C0059G1.60	GH88_b	glucuronyl hydrolase	0.454913	0.0412281	0.320077	0.435157	1.12338	1.24328	1.77281	1.41307	0.150402	0.148849
C0124G0.11	AA4_b	FAD-oxidase_C	0.0717948	0.0241951	0.147402	0.191309	0.856183	0.771562	0.795828	1.21062	0	0
C0026G2.30	GH28_f	polygalacturonase	3.72506	4.28325	4.41305	5.51592	50.9016	54.9543	59.8769	57.6659	3.83517	3.85583
C0094G0.81	GH3_o	b-glucosidase	5.42434	4.8835	4.35249	3.99259	29.6916	31.4757	32.5905	31.1747	2.35128	2.29821
C0017G2.58	GH2_b	b-mannosidase	0.149643	0.862169	0.829427	1.16339	5.77326	6.3417	5.84075	5.02304	0.0356071	0.0390482
C0053G1.6	GH127_a	b-L-arabinofuranosidase	2.00881	5.64178	17.4033	18.0291	29.8863	31.9182	15.9748	15.9616	6.83576	6.16789
C0004G0.59	GH16_b	glucanase	151.623	228.124	257.765	249.069	410.331	421.894	377.346	366.834	196.471	204.201
C0034G2.72	GH88_a	glucuronyl hydrolase	0.737198	0.688491	1.45728	1.03613	2.55707	1.95373	2.47641	1.81916	0.547565	0.584709
C0006G1.17	GH35_a	b-galactosidase	0.306075	0.190608	1.53011	1.50216	5.6693	5.9927	6.25097	6.43817	0.151281	0.13352
C0003G4.125	GH13_e	maltase	0.211229	0.232026	1.00113	0.835608	1.80281	2.50356	2.41591	1.68323	0.14144	0.000562347
C0001G7.121	GH27_a	a-galactosidase	0	0	15.1881	18.9637	92.5802	104.657	68.9279	71.2736	0.623506	0.0854467
C0105G0.26	AA7_b	isoamyl alcohol oxidase	1.84746	1.03437	7.90346	8.11969	23.7037	24.4742	18.9162	17.8902	1.63153	1.51426
C0140G0.2	GH11_f	endo-b-xylanase	0.368714	0	10.39	8.5098	71.7485	80.9447	31.6295	34.0724	0.334548	0.310908
C0043G1.174	GH72_d	b-1,3-glucanosyltransferase	190.402	213.436	294.066	291.661	404.484	415.011	352.325	350.16	193.908	192.239
C0017G2.95	GH3_n	b-glucosidase	1.89169	2.37445	10.9733	8.94688	42.6949	38.2493	18.1569	18.2352	2.95141	1.31843
C0040G1.182	GH28_g	polygalacturonase	0.325076	0.0355996	1.59754	1.4469	9.96175	9.21056	4.44141	3.20205	0.133072	0.189647
C0037G2.96	CE8_a	Pectinestrase	0.13589	0.278621	0.492796	0.656359	1.55297	2.11517	0.989113	0.833325	0.0951035	0.116591
C0037G2.96	GH28_a	polygalacturonase	0.13589	0.278621	0.492796	0.656359	1.55297	2.11517	0.989113	0.833325	0.0951035	0.116591
C0107G0.3	GH33_a	sialisidase	0.343871	0.199098	1.08657	1.22008	2.37142	2.10959	1.03863	1.19551	0.126421	0.089337
C0013G0.40	GH5_k	glycosyl hydrolase 5	1.81834	1.2607	5.12713	4.95821	15.4136	15.5463	4.77604	3.33122	0.283478	0.963017
C0005G3.16	GH55_c	Pectate Lyase	0.0272655	0.0526956	0.470262	0.418696	0.774928	1.05619	0.481287	0.535015	0.0672087	0.0474963
C0104G0.67	GH35_c	b-galactosidase	0.0920343	0.0777352	2.82798	2.81494	7.44342	8.04908	2.04823	1.95891	0.192947	0.0702883
C0042G1.114	GH12_b	xyloglucanase	0.0704672	0	16.5063	16.5847	153.218	153.346	18.8949	15.8932	0.956106	0.654223
C0006G1.88	GH1_a	b-glucosidase	0.0287743	0	3.25311	3.57148	17.2469	19.5033	3.44431	3.14889	0.414229	0.922125
