# Supplementary material for: Systematic identification of CAZymes and transcription factors in the hypercellulolytic fungus Penicillium funiculosum NCIM1228 involved in lignocellulosic biomass degradation
Source: Biotechnol Biofuels Bioprod. 2023 Oct 4;16:150. doi: 10.1186/s13068-023-02399-9 (PMC10552389; doi:10.1186/s13068-023-02399-9)
Supplement: Supplementary file 6 — Additional file 6. The list of carbon substrates in which each identified TF is detected. [file 13068_2023_2399_MOESM6_ESM.xlsx]

## Sheet: Sheet1
Item	Present In	No. of carbon substrates the TF is present in
C0001G0.55	Glucose, Avicel, Biomass, WB, WBAvi	5
C0001G0.81	Glucose, Avicel, Biomass, WB, WBAvi	5
C0001G10.107	Glucose, Avicel, Biomass, WB, WBAvi	5
C0001G10.13	Glucose, Avicel, Biomass, WB, WBAvi	5
C0001G10.26	Glucose, Avicel, Biomass, WB, WBAvi	5
C0001G11.136	Glucose, Avicel, Biomass, WB, WBAvi	5
C0001G11.248	Glucose, Avicel, Biomass, WB, WBAvi	5
C0001G2.39	Glucose, Avicel, Biomass, WB, WBAvi	5
C0002G0.36	Glucose, Avicel, Biomass, WB, WBAvi	5
C0002G3.43	Glucose, Avicel, Biomass, WB, WBAvi	5
C0003G4.6	Glucose, Avicel, Biomass, WB, WBAvi	5
C0004G0.31	Glucose, Avicel, Biomass, WB, WBAvi	5
C0004G3.6	Glucose, Avicel, Biomass, WB, WBAvi	5
C0004G3.9	Glucose, Avicel, Biomass, WB, WBAvi	5
C0004G4.102	Glucose, Avicel, Biomass, WB, WBAvi	5
C0004G5.90	Glucose, Avicel, Biomass, WB, WBAvi	5
C0005G2.0	Glucose, Avicel, Biomass, WB, WBAvi	5
C0005G3.2	Glucose, Avicel, Biomass, WB, WBAvi	5
C0005G4.70	Glucose, Avicel, Biomass, WB, WBAvi	5
C0005G6.62	Glucose, Avicel, Biomass, WB, WBAvi	5
C0006G0.30	Glucose, Avicel, Biomass, WB, WBAvi	5
C0006G0.6	Glucose, Avicel, Biomass, WB, WBAvi	5
C0006G2.0	Glucose, Avicel, Biomass, WB, WBAvi	5
C0006G4.119	Glucose, Avicel, Biomass, WB, WBAvi	5
C0006G5.22	Glucose, Avicel, Biomass, WB, WBAvi	5
C0007G1.56	Glucose, Avicel, Biomass, WB, WBAvi	5
C0007G2.105	Glucose, Avicel, Biomass, WB, WBAvi	5
C0007G2.37	Glucose, Avicel, Biomass, WB, WBAvi	5
C0007G2.66	Glucose, Avicel, Biomass, WB, WBAvi	5
C0007G2.98	Glucose, Avicel, Biomass, WB, WBAvi	5
C0008G0.23	Glucose, Avicel, Biomass, WB, WBAvi	5
C0008G3.86	Glucose, Avicel, Biomass, WB, WBAvi	5
C0008G5.140	Glucose, Avicel, Biomass, WB, WBAvi	5
C0009G3.63	Glucose, Avicel, Biomass, WB, WBAvi	5
C0009G3.71	Glucose, Avicel, Biomass, WB, WBAvi	5
C0009G4.235	Glucose, Avicel, Biomass, WB, WBAvi	5
C0010G0.107	Glucose, Avicel, Biomass, WB, WBAvi	5
C0010G3.29	Glucose, Avicel, Biomass, WB, WBAvi	5
C0010G3.54	Glucose, Avicel, Biomass, WB, WBAvi	5
C0010G4.124	Glucose, Avicel, Biomass, WB, WBAvi	5
C0011G1.39	Glucose, Avicel, Biomass, WB, WBAvi	5
C0011G1.60	Glucose, Avicel, Biomass, WB, WBAvi	5
C0011G2.100	Glucose, Avicel, Biomass, WB, WBAvi	5
C0011G2.101	Glucose, Avicel, Biomass, WB, WBAvi	5
C0012G0.32	Glucose, Avicel, Biomass, WB, WBAvi	5
C0012G2.24	Glucose, Avicel, Biomass, WB, WBAvi	5
C0012G2.37	Glucose, Avicel, Biomass, WB, WBAvi	5
C0012G3.23	Glucose, Avicel, Biomass, WB, WBAvi	5
C0013G2.49	Glucose, Avicel, Biomass, WB, WBAvi	5
C0013G2.94	Glucose, Avicel, Biomass, WB, WBAvi	5
C0014G1.42	Glucose, Avicel, Biomass, WB, WBAvi	5
C0015G0.94	Glucose, Avicel, Biomass, WB, WBAvi	5
C0015G4.84	Glucose, Avicel, Biomass, WB, WBAvi	5
C0016G0.2	Glucose, Avicel, Biomass, WB, WBAvi	5
C0016G2.22	Glucose, Avicel, Biomass, WB, WBAvi	5
C0016G2.76	Glucose, Avicel, Biomass, WB, WBAvi	5
C0016G3.136	Glucose, Avicel, Biomass, WB, WBAvi	5
C0016G3.148	Glucose, Avicel, Biomass, WB, WBAvi	5
C0016G3.208	Glucose, Avicel, Biomass, WB, WBAvi	5
C0016G3.210	Glucose, Avicel, Biomass, WB, WBAvi	5
C0017G1.55	Glucose, Avicel, Biomass, WB, WBAvi	5
C0018G0.34	Glucose, Avicel, Biomass, WB, WBAvi	5
C0018G2.21	Glucose, Avicel, Biomass, WB, WBAvi	5
C0018G2.9	Glucose, Avicel, Biomass, WB, WBAvi	5
C0018G3.96	Glucose, Avicel, Biomass, WB, WBAvi	5
C0019G3.27	Glucose, Avicel, Biomass, WB, WBAvi	5
C0019G3.93	Glucose, Avicel, Biomass, WB, WBAvi	5
C0020G0.27	Glucose, Avicel, Biomass, WB, WBAvi	5
C0021G0.44	Glucose, Avicel, Biomass, WB, WBAvi	5
C0021G0.62	Glucose, Avicel, Biomass, WB, WBAvi	5
C0021G1.15	Glucose, Avicel, Biomass, WB, WBAvi	5
C0021G1.26	Glucose, Avicel, Biomass, WB, WBAvi	5
C0021G1.47	Glucose, Avicel, Biomass, WB, WBAvi	5
C0021G3.79	Glucose, Avicel, Biomass, WB, WBAvi	5
C0022G0.0	Glucose, Avicel, Biomass, WB, WBAvi	5
C0022G0.69	Glucose, Avicel, Biomass, WB, WBAvi	5
C0022G1.0	Glucose, Avicel, Biomass, WB, WBAvi	5
C0022G2.62	Glucose, Avicel, Biomass, WB, WBAvi	5
C0023G3.104	Glucose, Avicel, Biomass, WB, WBAvi	5
C0025G1.102	Glucose, Avicel, Biomass, WB, WBAvi	5
C0025G1.27	Glucose, Avicel, Biomass, WB, WBAvi	5
C0025G1.9	Glucose, Avicel, Biomass, WB, WBAvi	5
C0026G0.69	Glucose, Avicel, Biomass, WB, WBAvi	5
C0026G2.148	Glucose, Avicel, Biomass, WB, WBAvi	5
C0027G2.130	Glucose, Avicel, Biomass, WB, WBAvi	5
C0027G2.159	Glucose, Avicel, Biomass, WB, WBAvi	5
C0028G2.46	Glucose, Avicel, Biomass, WB, WBAvi	5
C0029G0.82	Glucose, Avicel, Biomass, WB, WBAvi	5
C0029G1.100	Glucose, Avicel, Biomass, WB, WBAvi	5
C0029G2.115	Glucose, Avicel, Biomass, WB, WBAvi	5
C0029G2.3	Glucose, Avicel, Biomass, WB, WBAvi	5
C0029G2.41	Glucose, Avicel, Biomass, WB, WBAvi	5
C0030G1.95	Glucose, Avicel, Biomass, WB, WBAvi	5
C0030G2.89	Glucose, Avicel, Biomass, WB, WBAvi	5
C0031G0.53	Glucose, Avicel, Biomass, WB, WBAvi	5
C0031G2.29	Glucose, Avicel, Biomass, WB, WBAvi	5
C0031G2.87	Glucose, Avicel, Biomass, WB, WBAvi	5
C0032G1.10	Glucose, Avicel, Biomass, WB, WBAvi	5
C0034G2.35	Glucose, Avicel, Biomass, WB, WBAvi	5
C0036G0.98	Glucose, Avicel, Biomass, WB, WBAvi	5
C0036G1.81	Glucose, Avicel, Biomass, WB, WBAvi	5
C0038G1.0	Glucose, Avicel, Biomass, WB, WBAvi	5
C0039G0.0	Glucose, Avicel, Biomass, WB, WBAvi	5
C0040G0.82	Glucose, Avicel, Biomass, WB, WBAvi	5
C0040G1.105	Glucose, Avicel, Biomass, WB, WBAvi	5
C0040G1.87	Glucose, Avicel, Biomass, WB, WBAvi	5
C0040G1.97	Glucose, Avicel, Biomass, WB, WBAvi	5
C0041G0.47	Glucose, Avicel, Biomass, WB, WBAvi	5
C0042G1.134	Glucose, Avicel, Biomass, WB, WBAvi	5
C0042G1.75	Glucose, Avicel, Biomass, WB, WBAvi	5
C0044G0.6	Glucose, Avicel, Biomass, WB, WBAvi	5
C0044G0.60	Glucose, Avicel, Biomass, WB, WBAvi	5
C0044G1.39	Glucose, Avicel, Biomass, WB, WBAvi	5
C0044G1.63	Glucose, Avicel, Biomass, WB, WBAvi	5
C0045G1.54	Glucose, Avicel, Biomass, WB, WBAvi	5
C0045G1.61	Glucose, Avicel, Biomass, WB, WBAvi	5
C0046G1.137	Glucose, Avicel, Biomass, WB, WBAvi	5
C0046G1.156	Glucose, Avicel, Biomass, WB, WBAvi	5
C0047G1.152	Glucose, Avicel, Biomass, WB, WBAvi	5
C0048G1.116	Glucose, Avicel, Biomass, WB, WBAvi	5
C0048G1.89	Glucose, Avicel, Biomass, WB, WBAvi	5
C0051G0.17	Glucose, Avicel, Biomass, WB, WBAvi	5
C0052G0.54	Glucose, Avicel, Biomass, WB, WBAvi	5
C0052G1.130	Glucose, Avicel, Biomass, WB, WBAvi	5
C0052G1.60	Glucose, Avicel, Biomass, WB, WBAvi	5
C0053G1.129	Glucose, Avicel, Biomass, WB, WBAvi	5
C0054G1.122	Glucose, Avicel, Biomass, WB, WBAvi	5
C0054G1.126	Glucose, Avicel, Biomass, WB, WBAvi	5
C0054G1.15	Glucose, Avicel, Biomass, WB, WBAvi	5
C0054G1.33	Glucose, Avicel, Biomass, WB, WBAvi	5
C0055G0.80	Glucose, Avicel, Biomass, WB, WBAvi	5
C0055G1.12	Glucose, Avicel, Biomass, WB, WBAvi	5
C0056G1.0	Glucose, Avicel, Biomass, WB, WBAvi	5
C0056G1.173	Glucose, Avicel, Biomass, WB, WBAvi	5
C0057G1.120	Glucose, Avicel, Biomass, WB, WBAvi	5
C0057G1.124	Glucose, Avicel, Biomass, WB, WBAvi	5
C0057G1.180	Glucose, Avicel, Biomass, WB, WBAvi	5
C0057G1.40	Glucose, Avicel, Biomass, WB, WBAvi	5
C0059G0.38	Glucose, Avicel, Biomass, WB, WBAvi	5
C0059G1.11	Glucose, Avicel, Biomass, WB, WBAvi	5
C0059G1.6	Glucose, Avicel, Biomass, WB, WBAvi	5
C0060G1.70	Glucose, Avicel, Biomass, WB, WBAvi	5
C0061G0.19	Glucose, Avicel, Biomass, WB, WBAvi	5
C0061G0.61	Glucose, Avicel, Biomass, WB, WBAvi	5
C0061G0.62	Glucose, Avicel, Biomass, WB, WBAvi	5
C0061G1.16	Glucose, Avicel, Biomass, WB, WBAvi	5
C0062G0.44	Glucose, Avicel, Biomass, WB, WBAvi	5
C0062G0.89	Glucose, Avicel, Biomass, WB, WBAvi	5
C0063G0.151	Glucose, Avicel, Biomass, WB, WBAvi	5
C0063G0.164	Glucose, Avicel, Biomass, WB, WBAvi	5
C0064G0.63	Glucose, Avicel, Biomass, WB, WBAvi	5
C0064G0.76	Glucose, Avicel, Biomass, WB, WBAvi	5
C0065G0.132	Glucose, Avicel, Biomass, WB, WBAvi	5
C0065G0.164	Glucose, Avicel, Biomass, WB, WBAvi	5
C0066G0.79	Glucose, Avicel, Biomass, WB, WBAvi	5
C0067G0.101	Glucose, Avicel, Biomass, WB, WBAvi	5
C0067G0.23	Glucose, Avicel, Biomass, WB, WBAvi	5
C0068G0.52	Glucose, Avicel, Biomass, WB, WBAvi	5
C0069G0.44	Glucose, Avicel, Biomass, WB, WBAvi	5
C0070G0.128	Glucose, Avicel, Biomass, WB, WBAvi	5
C0070G0.22	Glucose, Avicel, Biomass, WB, WBAvi	5
C0071G0.127	Glucose, Avicel, Biomass, WB, WBAvi	5
C0071G0.23	Glucose, Avicel, Biomass, WB, WBAvi	5
C0071G0.34	Glucose, Avicel, Biomass, WB, WBAvi	5
C0071G0.41	Glucose, Avicel, Biomass, WB, WBAvi	5
C0071G0.8	Glucose, Avicel, Biomass, WB, WBAvi	5
C0072G0.1	Glucose, Avicel, Biomass, WB, WBAvi	5
C0072G0.164	Glucose, Avicel, Biomass, WB, WBAvi	5
C0074G0.40	Glucose, Avicel, Biomass, WB, WBAvi	5
C0075G0.40	Glucose, Avicel, Biomass, WB, WBAvi	5
C0076G0.21	Glucose, Avicel, Biomass, WB, WBAvi	5
C0076G0.51	Glucose, Avicel, Biomass, WB, WBAvi	5
C0078G0.114	Glucose, Avicel, Biomass, WB, WBAvi	5
C0079G0.121	Glucose, Avicel, Biomass, WB, WBAvi	5
C0079G0.76	Glucose, Avicel, Biomass, WB, WBAvi	5
C0079G0.93	Glucose, Avicel, Biomass, WB, WBAvi	5
C0080G0.122	Glucose, Avicel, Biomass, WB, WBAvi	5
C0082G0.66	Glucose, Avicel, Biomass, WB, WBAvi	5
C0083G0.7	Glucose, Avicel, Biomass, WB, WBAvi	5
C0086G0.123	Glucose, Avicel, Biomass, WB, WBAvi	5
C0087G0.91	Glucose, Avicel, Biomass, WB, WBAvi	5
C0088G0.112	Glucose, Avicel, Biomass, WB, WBAvi	5
C0089G0.85	Glucose, Avicel, Biomass, WB, WBAvi	5
C0092G0.110	Glucose, Avicel, Biomass, WB, WBAvi	5
C0092G0.56	Glucose, Avicel, Biomass, WB, WBAvi	5
C0093G0.3	Glucose, Avicel, Biomass, WB, WBAvi	5
C0095G0.20	Glucose, Avicel, Biomass, WB, WBAvi	5
C0095G0.29	Glucose, Avicel, Biomass, WB, WBAvi	5
C0096G0.113	Glucose, Avicel, Biomass, WB, WBAvi	5
C0097G0.35	Glucose, Avicel, Biomass, WB, WBAvi	5
C0097G0.58	Glucose, Avicel, Biomass, WB, WBAvi	5
C0098G0.93	Glucose, Avicel, Biomass, WB, WBAvi	5
C0099G0.129	Glucose, Avicel, Biomass, WB, WBAvi	5
C0099G0.136	Glucose, Avicel, Biomass, WB, WBAvi	5
C0100G0.1	Glucose, Avicel, Biomass, WB, WBAvi	5
C0101G0.72	Glucose, Avicel, Biomass, WB, WBAvi	5
C0101G0.91	Glucose, Avicel, Biomass, WB, WBAvi	5
C0103G0.36	Glucose, Avicel, Biomass, WB, WBAvi	5
C0104G0.79	Glucose, Avicel, Biomass, WB, WBAvi	5
C0106G0.10	Glucose, Avicel, Biomass, WB, WBAvi	5
C0107G0.51	Glucose, Avicel, Biomass, WB, WBAvi	5
C0108G0.26	Glucose, Avicel, Biomass, WB, WBAvi	5
C0108G0.61	Glucose, Avicel, Biomass, WB, WBAvi	5
C0109G0.28	Glucose, Avicel, Biomass, WB, WBAvi	5
C0113G0.29	Glucose, Avicel, Biomass, WB, WBAvi	5
C0115G0.24	Glucose, Avicel, Biomass, WB, WBAvi	5
C0117G0.56	Glucose, Avicel, Biomass, WB, WBAvi	5
C0117G0.9	Glucose, Avicel, Biomass, WB, WBAvi	5
C0118G0.56	Glucose, Avicel, Biomass, WB, WBAvi	5
C0118G0.63	Glucose, Avicel, Biomass, WB, WBAvi	5
C0118G0.65	Glucose, Avicel, Biomass, WB, WBAvi	5
C0129G0.1	Glucose, Avicel, Biomass, WB, WBAvi	5
C0132G0.69	Glucose, Avicel, Biomass, WB, WBAvi	5
C0133G0.11	Glucose, Avicel, Biomass, WB, WBAvi	5
C0133G0.25	Glucose, Avicel, Biomass, WB, WBAvi	5
C0174G0.3	Glucose, Avicel, Biomass, WB, WBAvi	5
C0176G0.9	Glucose, Avicel, Biomass, WB, WBAvi	5
C0183G0.30	Glucose, Avicel, Biomass, WB, WBAvi	5
C0191G0.3	Glucose, Avicel, Biomass, WB, WBAvi	5
C0245G0.0	Glucose, Avicel, Biomass, WB, WBAvi	5
C0246G0.0	Glucose, Avicel, Biomass, WB, WBAvi	5
C0371G0.0	Glucose, Avicel, Biomass, WB, WBAvi	5
C0001G2.47	Avicel, Biomass, WB, WBAvi	4
C0001G7.7	Glucose, Avicel, Biomass, WBAvi	4
C0004G3.10	Avicel, Biomass, WB, WBAvi	4
C0005G1.82	Glucose, Avicel, Biomass, WBAvi	4
C0006G0.2	Avicel, Biomass, WB, WBAvi	4
C0006G5.48	Glucose, Avicel, Biomass, WBAvi	4
C0006G5.85	Glucose, Biomass, WB, WBAvi	4
C0009G4.243	Glucose, Biomass, WB, WBAvi	4
C0018G0.45	Avicel, Biomass, WB, WBAvi	4
C0018G0.60	Avicel, Biomass, WB, WBAvi	4
C0020G3.17	Glucose, Avicel, Biomass, WB	4
C0021G3.75	Avicel, Biomass, WB, WBAvi	4
C0022G0.85	Glucose, Biomass, WB, WBAvi	4
C0027G1.10	Avicel, Biomass, WB, WBAvi	4
C0028G2.58	Avicel, Biomass, WB, WBAvi	4
C0030G0.12	Glucose, Avicel, Biomass, WBAvi	4
C0036G0.89	Glucose, Avicel, Biomass, WBAvi	4
C0046G1.75	Glucose, Biomass, WB, WBAvi	4
C0050G1.84	Glucose, Biomass, WB, WBAvi	4
C0053G0.81	Avicel, Biomass, WB, WBAvi	4
C0055G0.87	Avicel, Biomass, WB, WBAvi	4
C0063G0.168	Avicel, Biomass, WB, WBAvi	4
C0065G0.142	Glucose, Avicel, Biomass, WB	4
C0067G0.89	Glucose, Avicel, Biomass, WB	4
C0068G0.30	Glucose, Avicel, Biomass, WB	4
C0080G0.143	Glucose, Biomass, WB, WBAvi	4
C0085G0.51	Avicel, Biomass, WB, WBAvi	4
C0086G0.69	Glucose, Biomass, WB, WBAvi	4
C0112G0.58	Glucose, Avicel, WB, WBAvi	4
C0120G0.8	Avicel, Biomass, WB, WBAvi	4
C0129G0.25	Avicel, Biomass, WB, WBAvi	4
C0161G0.0	Glucose, Biomass, WB, WBAvi	4
C0001G5.105	Glucose, Avicel, WB	3
C0001G5.95	Avicel, Biomass, WBAvi	3
C0001G7.116	Glucose, Avicel, Biomass	3
C0002G5.74	Glucose, Avicel, WBAvi	3
C0007G1.93	Glucose, WB, WBAvi	3
C0008G3.44	Glucose, Avicel, Biomass	3
C0013G4.64	Avicel, Biomass, WBAvi	3
C0017G2.26	Biomass, WB, WBAvi	3
C0019G3.7	Avicel, Biomass, WBAvi	3
C0022G3.17	Biomass, WB, WBAvi	3
C0029G2.66	Biomass, WB, WBAvi	3
C0033G2.116	Glucose, Avicel, WBAvi	3
C0035G2.67	Biomass, WB, WBAvi	3
C0043G0.11	Glucose, WB, WBAvi	3
C0050G1.51	Glucose, Biomass, WB	3
C0055G1.128	Glucose, Biomass, WBAvi	3
C0057G1.69	Biomass, WB, WBAvi	3
C0057G1.79	Glucose, Avicel, WB	3
C0064G0.57	Glucose, Avicel, WB	3
C0077G0.36	Glucose, Avicel, Biomass	3
C0086G0.153	Avicel, WB, WBAvi	3
C0087G0.95	Biomass, WB, WBAvi	3
C0096G0.118	Biomass, WB, WBAvi	3
C0097G0.92	Avicel, Biomass, WBAvi	3
C0099G0.5	Glucose, WB, WBAvi	3
C0124G0.33	Glucose, WB, WBAvi	3
C0127G0.8	Glucose, Avicel, Biomass	3
C0128G0.39	Biomass, WB, WBAvi	3
C0209G0.9	Biomass, WB, WBAvi	3
C0002G1.25	Avicel, WBAvi	2
C0009G4.224	Glucose, Biomass	2
C0013G1.53	Biomass, WB	2
C0016G0.20	Avicel, Biomass	2
C0017G1.20	WB, WBAvi	2
C0018G2.44	Biomass, WBAvi	2
C0019G1.91	Avicel, Biomass	2
C0019G3.72	WB, WBAvi	2
C0023G2.21	Glucose, WB	2
C0031G0.9	Avicel, WBAvi	2
C0034G2.131	Glucose, Avicel	2
C0056G1.62	Avicel, Biomass	2
C0067G0.54	WB, WBAvi	2
C0077G0.105	Glucose, WBAvi	2
C0083G0.11	Glucose, Avicel	2
C0141G0.26	Avicel, Biomass	2
C0263G0.0	WB, WBAvi	2
C0115G0.81	Glucose	1
C0012G4.27	Glucose	1
C0082G0.116	Glucose	1
C0009G4.82	Avicel	1
C0087G0.75	Avicel	1
C0037G1.47	Avicel	1
C0005G0.25	WB	1
C0045G1.60	WB	1
C0010G2.8	WB	1
C0015G0.37	WB	1
C0055G1.127	WB	1
C0150G0.35	WB	1
C0021G2.92	WBAvi	1
C0123G0.32	WBAvi	1
C0020G1.22	WBAvi	1
C0108G0.46	WBAvi	1
C0002G3.24	WBAvi	1
C0067G0.11	WBAvi	1
C0036G2.81	Biomass	1
C0020G2.12	Biomass	1
C0029G2.21	Biomass	1
C0052G1.171	Biomass	1
C0001G9.9	Biomass	1
