# Supplementary material for: Systematic identification of CAZymes and transcription factors in the hypercellulolytic fungus Penicillium funiculosum NCIM1228 involved in lignocellulosic biomass degradation
Source: Biotechnol Biofuels Bioprod. 2023 Oct 4;16:150. doi: 10.1186/s13068-023-02399-9 (PMC10552389; doi:10.1186/s13068-023-02399-9)
Supplement: Supplementary file 7 — Additional file 7. Expression values of TFs in all the five carbon substrate corressponding to the heat map. [file 13068_2023_2399_MOESM7_ESM.xlsx]

## Sheet: 451TFs
TFs	Abbreviation	Annotation	WBAvi_R2	WBAvi_R1	WB_R2	WB_R1	Biomass_R2	Biomass_R1	Avi_R2	Avi_R1	Glucose_R2	Glucose_R1
Cluster-1
C0100G0.1	bZIP_1_f	pfam00170	10.6511	8.71783	16.5039	15.0894	4.16625	3.40812	8.74191	9.17615	15.0408	38.3498
C0006G0.6	bZIP_2_a	pfam07716	34.1778	34.1276	39.2416	39.8136	19.3957	18.0914	39.1753	31.7776	33.0221	55.1679
C0001G2.39	HLH_a	pfam00010	680.684	444.093	624.134	504.997	171.481	146.123	484.068	236.414	740.77	508.198
C0012G2.24	Fungal_trans_o	pfam04082	14.4276	13.5575	21.7397	16.7154	4.44679	6.18395	17.0259	6.98095	25.0757	39.1468
C0077G0.99	Fungal_trans_bl	pfam04082	0.00140295	0.132809	0.173796	0.0945869	0.000303271	0.000242086	0.0990179	0.045461	0.207703	0.225754
C0054G1.15	Zn_clus_at	pfam00172	2.97781	3.29197	2.60536	3.60845	1.6042	1.29821	2.487	2.15102	8.08641	3.75574
C0065G0.164	Myb_DNA-binding_m	pfam11626, pfam08914	4.33156	4.31171	4.7355	5.0511	2.3521	2.57853	3.67885	2.85599	7.98517	7.52808
C0004G7.99	Fungal_trans_b	pfam04082	0.318475	1.16512	0.737916	0.389547	0.103295	0.0408178	1.34877	4.84662e-05	1.20003	0.694337
C0118G0.56	FT_Zn_clus_cm	pfam04082, pfam00172	7.79637	8.59763	3.18761	3.74225	1.90585	1.95179	1.18455	1.18429	4.31451	3.4505
C0042G1.75	Zn_f_d	pfam04082, pfam00096, pfam13465	7.89552	8.35338	4.0104	3.93583	4.38017	4.23955	2.33818	3.02813	6.71006	4.95347
C0001G11.248	FT_Zn_clus_a	pfam04082, pfam00172	11.1439	12.6533	7.8787	7.57754	7.41901	6.64992	4.02849	4.97981	10.2387	11.5204
C0011G2.101	FT_Zn_clus_di	pfam04082, pfam00172	8.98789	12.8675	7.58032	6.80491	7.41296	5.41131	4.8859	5.55781	7.77187	10.4097
C0027G2.159	Fungal_trans_ah	pfam04082	7.19051	7.94121	6.01851	7.0455	2.85094	2.72097	3.61232	4.31532	8.59389	9.85204
C0043G0.11	FT2_Zn_clus_p	pfam11951, pfam00172	1.84888	1.90234	1.47772	2.14458	0.909583	0.921837	0.556098	0.583301	1.83662	3.00807
C0050G1.84	FT_Zn_clus_bm	pfam04082, pfam00172	6.12884	6.00052	3.21559	3.61652	1.43974	1.00749	2.38656	0.00677026	6.21327	11.9016
C0174G0.3	Copper-fist_d	pfam00649	34.7723	34.1397	30.754	30.2713	28.4953	28.1056	25.2533	23.6793	52.2121	51.4547
C0071G0.21	Fungal_trans_bk	pfam04082	0.718219	1.22902	0.915757	0.9057	0.569803	0.589167	0.352849	0.48281	1.47613	0.998403
C0034G0.54	FT_Zn_clus_aw	pfam04082, pfam00172	1.0307	0.905597	1.01564	0.562721	1.01984	0.510274	0.12187	0.294245	1.05937	0.755949
C0045G1.54	FT_Zn_clus_bg	pfam04082, pfam00172	3.82231	3.56792	3.96591	3.46669	3.48899	4.11086	2.18013	2.46457	4.06425	2.8266
C0050G1.51	Fungal_trans_au	pfam04082	0.938574	2.33946	2.59486	1.25682	1.21113	1.90465	0.761311	0.0789314	4.08673	1.2565
C0113G0.29	Fungal_trans_MFS_2	pfam04082, pfam07690	2.08113	2.08354	1.97371	1.72544	1.68993	2.00589	1.14323	1.04347	2.42605	1.68328
C0085G0.4	Fungal_trans_bn	pfam04082	0	0.149929	0	0.0840166	0	0.0955087	0	0	0	0.237975
C0086G0.126	FT2_Zn_clus_ag	pfam11951, pfam00172	0.000176927	0.379954	0.0380882	0.190342	0.00366666	0.0426312	0.00269706	0.0768724	0.00192404	0.562369
C0034G2.131	bZIP_1_k	pfam11786, pfam11786, pfam11786, pfam00170	0.00507477	5.39615	0	0	0	0.0799041	1.43156	3.10861	1.08087	8.02741
C0009G3.63	Fungal_trans_j	pfam04082	7.01385	6.81161	7.89322	7.21731	6.06082	5.32034	3.72392	6.03184	8.60491	9.47148
C0002G3.43	FT_Zn_clus_d	pfam04082, pfam00172	2.45813	2.67294	3.71661	3.19274	2.88776	2.89899	1.84373	2.95458	5.89799	6.6348
C0133G0.11	bZIP_2_f	pfam07716	116.174	112.92	327.917	302.829	139.614	133.9	358.547	326.659	540.09	1185.81
C0060G1.70	Fungal_trans_az	pfam04082	21.8883	24.7762	55.0694	57.297	22.7766	25.5386	47.1775	43.728	98.7092	142.685
C0025G1.27	FT_Zn_clus_aj	pfam04082, pfam00172	1.84419	3.02769	10.4074	11.099	1.73124	4.70341	7.62795	7.48427	10.5512	25.808
C0023G2.21	FT_Zn_clus_ah	pfam04082, pfam00172	0.802446	0.849991	2.0313	1.90896	9.34425e-05	0	0.980817	1.74914	6.75011	8.04694
C0007G2.37	FT2_Zn_clus_a	pfam00172, pfam11951	5.5843	4.64375	6.18192	6.36354	4.10559	4.67587	5.0939	5.72745	7.18748	6.35567
C0008G3.86	FT_Zn_clus_dx	pfam04082, pfam00172, pfam03902	22.7293	25.005	30.3918	30.9586	30.5036	32.4827	29.464	38.2651	57.9746	77.1825
C0005G2.0	FT_Zn_clus_i	pfam04082, pfam00172	20.6308	22.094	54.9485	55.2546	23.3861	24.1366	25.8324	30.8	104.965	190.143
C0068G0.30	FT_Zn_clus_bw	pfam04082, pfam00172	0.630182	0.761842	2.15245	1.81734	1.2387	1.43995	1.4485	1.52664	2.2427	6.36216
C0061G0.62	Fungal_trans_ba	pfam04082	6.85589	5.59807	13.1083	13.2006	9.2216	10.0542	8.89252	9.97931	21.6507	25.408
C0120G0.29	FT_Zn_clus_cn	pfam04082, pfam00172	0	0	0	0	0	0	0	0	1.06143	0.641676
C0082G0.116	HLH_e	pfam00010	0	0	0.997185	0.00288684	0	0	0	0.370082	7.12449	5.66055
C0043G0.2	Fungal_trans_ar	pfam04082	0	0	0.235945	0.0350757	0	0	0	0	0.502694	0.286523
C0064G0.57	bZIP_1_d	pfam00170	0.195735	1.48355	4.58552	1.50212	0.804347	0.861455	1.11327	2.81444	2.23856	7.04032
C0006G5.85	FT_Zn_clus_dd	pfam04082, pfam00172	1.97091	2.04418	9.69519	8.26495	3.04245	2.03856	0.837813	3.61453	7.6351	44.9
C0006G4.119	Zn_f_m	pfam00096, pfam13465, pfam00096	114.245	135.321	142.009	143.966	103.079	105.004	88.1248	121.223	143.307	316.315
C0003G0.35	FT_Zn_clus_e	pfam04082, pfam00172	0.0797675	0.0357732	0.0260605	0.0924851	0.0283475	0.0816238	0.108208	0.0627746	0.0362502	0.302732
C0027G2.130	Fungal_trans_ag	pfam04082	180.369	171.185	173.272	170.912	156.401	151.411	159.241	172.564	201.914	372.026
C0080G0.90	Zn_f_aj	pfam12171	0.0562365	0	0	0.00217829	0	0	0	0	0.507176	1.13075
C0142G0.42	Zn_clus_bh	pfam00172	0	0	0	0	0	0	0	0	0	0.0678338
C0001G11.136	Zn_f_aw	pfam08429, pfam02373, pfam01388, pfam02375, pfam02928, pfam00628, pfam00628	12.6565	14.138	9.47256	9.04265	20.3106	19.3324	15.4591	28.8574	36.508	44.52
C0048G1.116	Zn_clus_ag	pfam00172	4.10153	3.95139	4.12155	3.54087	5.87012	6.22737	6.11149	9.15269	9.15324	10.24
C0028G1.34	FT_Zn_clus_dy	pfam00172, pfam04082	0.210245	0	0.619233	0	0.431628	0.21749	0.393731	0.596892	0.542814	0.624827
C0012G4.27	Fungal_trans_q	pfam04082	0.000833682	1.16441	1.39218	0.000886667	0.968665	1.78933	0.000305236	1.52498	2.03567	4.25251
C0012G2.37	Homeo_a	pfam00046	130.08	128.251	150.755	144.319	169.244	162.317	135.161	173.59	168.584	208.224
C0017G0.73	Fungal_trans_w	pfam04082	0.465554	0.102323	0.278477	0	0.11002	0.370229	0	0.0828133	0	0.364308
C0049G0.68	FT_Zn_clus_bl	pfam04082, pfam00172	0.252673	0	0	0.0424493	6.0463e-05	0	0.004154	0	0.00107537	0
C0015G0.98	Zn_clus_q	pfam00172	0.243889	0	4.46868e-05	0	0	0	0	0	0	0.0566312
C0017G3.95	FT_Zn_clus_ab	pfam04082, pfam00172	0.00023902	0	0	0	0	0	0	0	0	0
C0161G0.0	Fungal_trans_by	pfam04082	2.3822	2.84724	1.86642	1.01648	4.40412	3.47618	2.82494	0.800494	2.03158	4.74158
C0027G0.78	FT_Zn_clus_am	pfam04082, pfam00172	0.792722	0.478392	0.605688	0.56947	0.90128	0.632308	0.625743	0.33058	0.598378	0.786948
C0018G3.96	Fungal_trans_z	pfam04082	5.95475	6.97375	4.29101	4.57845	5.15849	5.87	5.06328	3.70344	3.24322	7.04903
C0108G0.46	Fungal_trans_bu	pfam04082	1.73536	1.03903	0.000133236	0.468804	0.760569	0.701643	0.399186	0.827329	0.29005	0.502858
C0067G0.11	FT2_Zn_clus_x	pfam11951, pfam00172	1.92985	1.93139	0	0	1.05686	0.641085	0	0	0	0
C0021G0.62	Zn_clus_bo	pfam16628, pfam12464, pfam00172, pfam14602	24.3946	23.4174	18.4825	17.0562	24.9657	23.8847	19.4998	27.6416	20.6107	21.825
C0040G0.82	FT_Zn_clus_bb	pfam04082, pfam00172	14.6597	16.7228	8.88242	8.65196	15.491	15.4646	11.7038	16.2943	10.5754	14.3739
C0019G3.93	Zn_f_v	pfam00096, pfam13465	6.54156	7.55674	1.33715	1.18933	3.34506	3.5287	3.42867	5.32604	1.41124	6.99906
C0007G5.149	Fungal_trans_g	pfam04082	0.733448	1.1115	0.687505	0.000307884	0.316384	0.200452	0.762085	0.192629	0.452921	0.550575
C0052G1.60	Zn_f_q	pfam13465, pfam00096	13.9169	12.7901	8.88008	9.8687	8.78971	8.44051	10.4523	7.62921	12.0672	8.61462
C0047G1.189	Zn_clus_af	pfam00172	1.03388	0.823705	0.666238	0.463489	0.356796	0.489029	0.811475	0.61814	0.83804	0.562941
C0019G3.27	Zn_clus_v	pfam00172	14.8711	13.9784	10.7455	8.70427	11.6134	11.9988	14.8743	15.6734	14.6334	15.4565
C0002G5.74	FT_Zn_clus_cz	pfam04082, pfam00172	2.35155	2.58142	1.08003	0.331212	0.796781	0.605708	2.2014	1.90966	1.95635	1.87089
C0077G0.105	FT_Zn_clus_bz	pfam04082, pfam00172	4.50371	3.70953	0	0	0	0	0	0	3.01125	1.32588
C0095G0.29	FT_Zn_clus_ch	pfam04082, pfam00172	8.51765	8.47815	2.92543	3.41094	4.58001	4.15548	5.09952	5.29669	6.35145	6.69637
C0071G0.41	HLH_d	pfam00010	21.2724	21.228	13.3582	14.8951	14.0243	12.8284	16.7541	14.2822	33.2914	27.8769
C0185G0.16	SRF-TF_e	pfam00319	0	0	0	0	0	0	0	0	0.0497827	0
C0041G1.73	FT2_Zn_clus_o	pfam11951, pfam00172	0	0.000480819	0.00250824	0	0.000236551	0	0.00112226	0.000106187	0.198994	0.000322707
C0028G2.46	FT2_Zn_clus_l	pfam11951, pfam00172	5.29632	4.65465	4.8372	4.47901	4.39328	4.53871	4.01847	3.94278	7.66899	5.18954
C0045G1.79	FT_Zn_clus_bh	pfam04082, pfam00172	0.129488	0.153988	0.429099	0.343338	0.285103	0.284398	0.119327	0.0513414	1.12653	0.21014
C0022G0.69	FT_Zn_clus_ag	pfam04082, pfam00172	4.17421	4.22155	5.21754	4.93143	4.76742	4.9104	4.59299	4.65199	6.59842	4.87176
C0005G1.8	Fungal_trans_c	pfam04082	0	0	0	0	0	0	0	0	0.198779	0
C0069G0.113	Fungal_trans_bg	pfam04082	0	0	0	0	0	0	0	0	8.36419e-05	0
C0011G1.60	SWIRM_c	pfam01593, pfam04433, pfam00505	1.33919	1.7243	1.26619	1.43422	1.18329	1.59001	1.50667	0.971215	2.82753	1.4664
C0003G1.14	FT_Zn_clus_f	pfam04082, pfam00172	0	0.0389118	0	0	0.0304851	0.0220346	0	0	0.0798873	0
C0038G1.0	Zn_clus_ac	pfam00172	2.49104	2.88856	2.09126	2.5463	3.88163	2.86295	3.46955	2.61329	4.85622	3.27874
C0021G3.79	bZIP_1_l	pfam08601	32.9436	30.2249	25.7283	25.801	35.1489	36.0252	27.9699	30.2041	37.691	32.3917
C0004G7.61	Myb_DNA-binding_a	pfam00249	0.169336	0.137815	0	0	0.120797	0.328458	0	0.129781	0.473172	0
C0099G0.129	Zn_f_aa	pfam13465	5.45122	5.31585	3.22002	2.69508	5.06493	4.21306	4.64383	5.04878	9.09062	4.58778
C0009G1.41	Fungal_trans_i	pfam04082	0	0	0.00144421	0.553428	0.0638329	0	0.138714	0	1.01642	0
C0196G0.8	Copper-fist_e	pfam00649	0	0	0	64.0829	180.563	0	0	0	159.054	0
C0005G3.2	FT_Zn_clus_j	pfam04082, pfam00172	1.19464	1.10683	1.55844	1.20571	1.58201	1.4914	1.27779	1.1904	1.75868	0.765124
C0010G3.83	Zn_clus_m	pfam00172	0.0639554	0.0284212	0.0431947	0.0302558	0.179674	0.129415	0.0724727	0.0253418	0.235911	0
C0221G0.2	Fungal_trans_bz	pfam04082	0.108816	0.0972081	0.284817	0.196449	0.524214	0.00143962	0.487302	0.535341	0.802781	0.114739
C0097G0.35	FT_Zn_clus_ci	pfam04082, pfam00172	3.01274	3.79764	4.15051	3.87576	4.85055	3.62672	3.99858	4.35472	4.71687	3.432
C0009G2.34	Zn_clus_l	pfam00172	0	0.00634849	0	0	0.00124245	0.727075	0	0	0.0288193	0.480585
C0070G0.74	FT2_Zn_clus_y	pfam11951, pfam00172	0	0	0	0	0.000303421	0.404081	0	0.00138636	0	0
C0035G2.67	Fungal_trans_an	pfam04082	1.0959	1.45056	1.54671	1.59191	1.61667	2.37069	0.925991	1.44257	0.885265	1.47866
C0014G1.42	Myb_DNA-binding_j	pfam11831, pfam13921, pfam00249	15.0968	15.4572	13.8568	13.4663	22.4667	21.1292	14.3291	17.345	16.4633	16.0175
C0020G2.12	Zn_clus_bm	pfam08493, pfam00172	0.330153	0.156303	0	0.0671141	2.49057	1.57856	0	0	0	0
C0035G2.9	FT_Zn_clus_ax	pfam04082, pfam00172	0	0	0	0	0.162813	0.183757	0	0.0205265	0	0
C0023G1.70	Zn_clus_z	pfam00172	0	0	0	0	0.47375	0.205795	0.0582781	0	0	0
C0087G0.95	FT_Zn_clus_cf	pfam04082, pfam00172	2.59101	3.00227	3.50067	2.68334	11.0483	10.9603	0.550632	1.05684	0.681153	0.721187
C0001G0.81	HSF_c	pfam00447, pfam00072	36.564	37.2334	37.9355	37.6922	58.5294	55.4112	33.0645	36.2503	29.7793	36.3292
C0021G0.44	SRF-TF_a	pfam00319	9.64952	10.0429	16.5744	15.5678	18.6981	17.9227	7.4884	9.41673	25.2253	13.8341
C0078G0.114	SGT1	pfam07093	19.7754	18.2883	21.3117	21.1223	24.1963	24.3906	17.2191	18.667	21.4346	19.7477
C0013G1.53	FT_Zn_clus_t	pfam04082, pfam00172	0.542323	0.543993	1.34769	1.16861	1.94485	1.98492	0.740555	0.622495	1.29602	0.666906
C0017G3.57	FT_Zn_clus_aa	pfam04082, pfam00172	0	0	0.875066	0.426677	0.946226	1.36911	0	0.322223	0.440566	0
C0046G1.75	FT2_Zn_clus_r	pfam11951, pfam00172	2.2992	2.55794	2.88412	2.91444	3.97221	2.54189	0	0.00324722	2.74329	1.32289
C0016G2.22	Zn_f_af	pfam12171	23.7279	19.9595	25.8665	26.4849	35.6324	30.1698	13.1652	17.0731	22.7814	17.5938
C0055G1.128	FT2_Zn_clus_s	pfam11951, pfam00172	1.40038	1.71505	1.24668	0.905041	3.00806	2.27531	0.646079	1.01712	1.887	1.47708
C0012G0.32	Myb_DNA-binding_d	pfam00249	9.74559	10.4175	7.98874	8.39379	15.2895	15.1981	6.50271	6.77497	13.9263	7.23121
C0011G2.116	Zn_clus_o	pfam00172	0.43959	0.723442	0.000135297	0.829564	0.796361	2.36861	0.891346	0.562004	1.3778	0.386826
C0025G2.4	FT_Zn_clus_al	pfam04082, pfam00172	0	0.610396	0	0.478142	0.367638	0.386307	0.205557	0.363015	0.392725	0.332664
C0093G0.3	FT2_Zn_clus_aj	pfam11951, pfam00172	1.29577	3.41944	1.4759	2.59811	3.51474	2.806	4.27294	3.30295	4.51005	3.00059
C0010G4.124	FT_Zn_clus_s	pfam04082, pfam00172	3.83213	3.96331	4.19063	3.96873	6.90584	6.55425	4.17761	4.91257	9.60349	5.75021
C0071G0.127	FT_Zn_clus_bx	pfam04082, pfam00172	5.33357	4.78837	5.9821	5.30457	7.29211	6.7741	4.89889	5.89316	8.7045	7.57307
C0068G0.52	Zn_clus_bl	pfam00172, pfam08493	55.4042	58.435	85.372	81.3296	95.1118	95.1986	73.2484	76.2314	120.785	105.303
C0001G7.116	Zn_f_ak	pfam11931, pfam16837, pfam12108, pfam12171	0	0	0.213098	3.68284	9.77831	9.78415	8.08679	9.10438	14.6904	13.6187
C0056G1.0	Zn_f_aq	pfam08790	4.9685	4.68125	4.60889	6.53471	8.75652	8.74449	6.79629	6.79022	8.5126	6.23032
C0072G0.1	Zn_f_ai	pfam00226, pfam12171	3.04894	2.62631	4.97811	5.13518	7.53808	7.75976	4.50116	6.44196	8.17863	5.15423
C0054G1.122	Zn_f_h	pfam04082, pfam00172	1.37812	1.36534	2.29336	1.92346	4.26531	3.65072	3.42235	3.00176	3.48465	2.30676
C0054G1.33	Zn_f_ad	pfam15909	5.10737	3.82028	9.52506	9.54052	15.1098	16.1469	13.0359	13.1479	18.3299	14.8087
C0077G0.36	FT_Zn_clus_ca	pfam04082, pfam00172	0	0	0.441342	0.000127202	2.06693	2.15337	1.84427	2.25117	1.4853	1.31537
C0063G0.164	Fungal_trans_bd	pfam04082	5.0291	1.04352	5.33126	2.90497	30.0252	28.6225	24.1632	30.53	16.475	14.3024
C0127G0.8	bZIP_2_e	pfam07716	1.17443	0.784452	0.68978	0.333084	4.46419	4.19764	3.17317	2.12744	2.14692	3.22615
C0047G1.152	FT_Zn_clus_bj	pfam04082, pfam00172	12.7626	13.3983	11.3421	10.8086	21.0484	23.8081	23.3584	21.5408	19.9686	18.1388
C0080G0.122	FT2_Zn_clus_aa	pfam11951, pfam00172	3.53387	3.66259	1.49488	1.18827	12.9853	13.5399	13.0367	14.4853	9.78898	7.59862
C0096G0.113	GATA_c	pfam00320, pfam00320	4.20178	5.35689	4.01999	4.54308	17.1716	17.0594	22.1946	14.874	9.81834	12.5966
C0083G0.7	Forkhead_c	pfam00250, pfam00498	4.25379	3.9932	3.22114	2.59791	9.77606	8.55673	6.5708	6.47017	6.84043	4.28797
C0013G2.94	GATA_a	pfam00320	25.9559	23.3231	17.7153	19.4406	52.705	53.9426	38.0182	42.4598	40.4116	33.6622
C0053G1.129	Zn_clus_as	pfam00172	12.1404	13.4818	8.33039	8.42851	31.5993	33.1991	21.7127	25.668	28.2387	16.9885
C0009G4.224	FT_Zn_clus_dc	pfam04082, pfam00172	0	2.38144	0	0	5.85929	7.59205	0.14807	11.4087	1.68624	4.43788
Cluster-2
C0037G1.47	Myb_DNA-binding_h	pfam13921, pfam00249	0.727403	0.0414026	0.645515	0.278514	0.786815	2.76572	1.88623	1.02736	0.863516	0.171263
C0248G0.0	bZIP_1_i	pfam00170	0.104501	0	0	0.0503781	0.184904	0.214646	0.300071	0.0427417	0	0
C0019G1.91	HLH_h	pfam00010, pfam05109	0	0.178971	0	0	4.74396	7.13455	2.87564	9.56243	2.90619	0
C0141G0.26	bZIP_1_h	pfam00170	0.461587	0.407466	0.278112	0.393262	3.58307	2.82253	2.23982	2.75363	1.18007	0.833789
C0057G1.120	FT_Zn_clus_bq	pfam04082, pfam00172	6.50943	6.70825	6.2488	6.19169	14.0047	13.3652	8.31801	11.0395	8.19237	7.2505
C0056G1.62	Zn_f_as	pfam01424, pfam01422	0	0	0.423456	1.27354	10.8598	11.2051	4.44787	6.87193	0.794114	0
C0020G3.17	Fungal_trans_ac	pfam04082	0.696364	1.58792	2.79235	2.07346	59.2606	60.6509	29.6033	34.1854	3.63194	1.38909
C0183G0.30	Myb_DNA-binding_i	pfam13921, pfam13921, pfam00249	8.13507	6.10451	7.66414	9.28718	55.7009	50.642	31.68	30.095	6.62224	3.6549
C0099G0.136	Zn_f_ar	pfam14324, pfam02891, pfam02037	10.4701	9.77371	7.70215	8.50194	16.3234	15.7444	13.7502	13.577	11.8901	8.51645
C0013G4.64	Fungal_trans_2_a	pfam11951	2.46916	3.25761	0	0	15.4096	14.8454	20.7761	13.2183	3.97658	0
C0176G0.9	GATA_e	pfam00320, pfam08447	8.4424	10.1445	7.57804	8.43643	12.7568	14.2608	11.7422	12.8039	9.16004	6.51197
C0016G3.136	Fungal_trans_u	pfam04082	4.05215	4.97353	4.062	3.43749	6.42501	6.7256	5.06616	5.15677	4.78046	3.67339
C0036G2.81	Zn_clus_ab	pfam00172	0.0766682	0.192621	0.0510951	0.147983	1.37012	1.3907	0.7253	0.386527	0.332136	0.0577787
C0071G0.23	Fungal_trans_2_b	pfam11951	2.4032	2.10036	1.98639	1.79808	6.02712	6.4414	3.12185	2.93455	2.94049	1.29244
C0085G0.51	FT2_Zn_clus_ae	pfam11951, pfam00172	3.39376	3.77069	1.14638	1.78425	13.094	13.5948	4.93516	4.36961	3.17863	0.96368
C0132G0.69	Zn_clus_bg	pfam00172	113.706	114.085	94.6139	90.2674	242.351	241.708	171.94	158.865	87.2389	82.496
C0059G0.3	FT_Zn_clus_dv	pfam04082, pfam00172	0.119694	0.159187	0.119398	0.0278835	0.310715	0.21117	0.298049	0.236427	0.0275542	0.0265613
C0016G2.76	bZIP_1_c	pfam00170	146.727	127.066	85.0182	71.7623	191.673	176.688	320.061	258.098	18.3144	22.0493
C0041G0.47	Fungal_trans_aq	pfam04082	2.5878	2.26126	2.71849	2.59066	3.67895	3.53318	4.07519	3.63667	1.60541	1.59778
C0006G5.22	FT2_Zn_clus_g	pfam11951, pfam00172	35.9967	35.2407	12.5146	11.7026	24.8227	23.8465	76.5534	117.379	3.25319	6.16727
C0092G0.56	FT2_Zn_clus_ai	pfam11951, pfam00172	31.5907	31.9082	18.5789	20.1818	41.7894	39.1606	58.7712	61.4338	12.097	13.9458
C0022G2.62	GATA_b	pfam00320	35.5729	35.683	26.7778	24.399	45.8807	45.8672	48.6202	57.6784	23.66	19.7149
C0019G3.7	Myb_DNA-binding_n	pfam13921	1.73543	1.0805	1.39025	0.000183784	3.9451	7.98481	10.5615	9.44621	0.681653	0.0177513
C0052G0.54	Homeo_b	pfam00046, pfam05672	7.07464	9.83159	8.98711	9.93459	18.5518	25.3482	29.9351	21.4958	8.01446	9.29543
C0016G0.20	Zn_f_r	pfam13465, pfam00096	0	0	0	0	3.49063	4.39957	13.7423	15.2111	0	0
C0032G1.10	FT2_Zn_clus_m	pfam11951, pfam00172	3.93106	3.21592	3.14006	2.5696	3.88057	3.10471	4.03868	4.70725	3.03848	2.63639
C0005G6.62	bZIP_1_b	pfam00170	3.84425	4.05549	2.20196	1.8067	3.96406	3.0759	2.76945	3.66874	3.11407	2.0283
C0191G0.3	SWIRM_d	pfam04433	25.7864	28.3887	5.15611	6.08238	47.3707	41.58	42.1966	47.3354	24.0546	2.99413
C0005G1.82	bZIP_1_j	pfam03131	35.6774	39.4469	0	0	18.0881	16.0127	21.914	38.2882	49.3677	0
C0059G1.11	Fungal_trans_ax	pfam04082	5.66015	4.91959	1.76999	1.03152	6.33239	6.13605	6.21337	4.91303	2.14658	3.12591
C0059G0.38	Zn_clus_ao	pfam00172	17.535	17.395	3.345	1.92462	40.0686	39.1466	14.386	15.4973	3.85507	5.51766
C0007G1.56	FT2_Zn_clus_j	pfam11951, pfam00172	16.9285	16.4651	10.3318	9.02522	27.4896	26.4656	15.3388	17.9371	10.2037	13.3668
C0004G5.90	FT2_Zn_clus_e	pfam00172, pfam11951	15.5458	15.5679	7.98647	8.74618	23.6314	22.974	28.4828	25.3727	15.3873	12.3872
C0020G0.27	HLH_g	pfam00010, pfam00010	10.8101	11.7881	6.14532	7.33715	12.5781	13.3341	14.3186	11.2038	9.15852	8.48242
C0055G0.80	HSF_b	pfam00447	14.3418	15.1031	9.06472	8.51583	16.6497	17.6114	21.1373	20.1489	12.7419	14.4518
C0007G2.66	FT_Zn_clus_n	pfam04082, pfam00172	84.7597	84.8398	25.1211	23.7954	75.442	73.7491	108.76	116.395	46.726	50.5882
C0015G4.84	FT_Zn_clus_dk	pfam04082, pfam00172	18.5317	19.0139	9.83743	10.1329	18.1204	17.7811	22.9744	24.317	14.8783	14.0356
C0006G5.48	Zn_f_am	pfam02891	7.80977	5.9864	0.990257	1.13414	6.41294	6.90367	10.0163	9.862	3.46526	2.89512
C0075G0.40	Zn_f_w	pfam13465, pfam00096	27.6171	28.7212	10.3864	9.9916	53.8475	48.6358	36.4654	41.6836	24.0202	21.3572
C0021G1.15	Zn_clus_w	pfam00172	111.765	124.482	41.6656	43.9274	133.738	130.331	93.4773	167.81	97.4629	63.3529
C0021G1.47	FT2_Zn_clus_f	pfam00172, pfam11951	111.765	124.482	41.6656	43.9274	133.738	130.331	93.4773	167.81	97.4629	63.3529
C0006G0.30	Fungal_trans_f	pfam04082	12.8088	13.8849	10.7778	8.47266	18.9435	19.1174	19.5896	16.7763	12.4505	13.2123
C0004G0.31	bZIP_1_a	pfam00170	102.131	104.485	43.317	41.3128	80.436	75.1358	68.1177	73.6375	22.9501	44.5353
C0010G0.107	FT_Zn_clus_p	pfam04082, pfam00172	8.15284	8.4591	3.78071	3.41389	7.28044	7.09063	4.52345	5.85333	3.08426	2.50638
C0042G1.134	FT_Zn_clus_bd	pfam04082, pfam00172	22.8017	22.4516	4.57777	3.28386	18.9107	17.7914	9.86019	9.65258	2.0367	2.26782
C0001G10.26	Zn_clus_c	pfam00172	11.4723	12.9527	7.4275	7.4236	11.226	11.1622	10.4053	10.2688	6.74071	7.08447
C0006G0.2	Fungal_trans_e	pfam04082	9.59751	9.22069	2.56246	2.68673	7.15622	7.41707	6.26095	5.61662	0.901396	0.802151
C0097G0.92	FT_Zn_clus_cj	pfam04082, pfam00172	3.91029	5.18301	0	0	8.86812	5.07	2.47819	2.17484	0	0
C0001G5.95	Zn_f_j	pfam04082, pfam00172	3.2891	3.41496	1.0142	0.907187	7.18697	7.55673	2.68884	4.30381	0.43769	0.160664
C0062G0.44	Fungal_trans_bb	pfam04082	28.2174	28.9379	8.52081	9.12428	30.2306	27.8936	42.9218	42.9388	10.4998	10.5987
C0031G2.87	HLH_c	pfam00010	53.6487	55.6999	29.0004	30.5703	64.0105	65.8762	55.1577	63.3674	32.734	33.3557
C0063G0.151	bZIP_2_b	pfam07716	412.56	357.631	112.611	103.466	583.223	552.908	735.585	452.915	73.0667	82.0674
C0133G0.25	Fungal_trans_bw	pfam04082	58.6862	51.6367	27.9903	26.3075	68.5506	62.4358	61.8475	51.6536	23.4108	26.0964
C0108G0.26	Zn_clus_ay	pfam00172	386.628	322.34	76.9772	69.3415	220.159	196.691	440.447	374.906	57.645	37.9047
Cluster-3
C0038G1.4	FT_Zn_clus_az	pfam04082, pfam00172	0.857747	0.807788	0.831651	0.902858	1.361	0.470733	0.42694	0.733454	0.92153	0.845162
C0100G0.71	Zn_f_au	pfam01048, pfam13465, pfam05729, pfam00096	0	0	0	0	0.278462	0	0	0	0	0
C0033G2.27	Zn_clus_aa	pfam00172	0	0	0	0	0.126422	0	0	0	0	0
C0045G1.110	FT_Zn_clus_bf	pfam04082, pfam00172	7.83721e-05	0	0.00424518	0.0353407	0.24237	0.000100886	0.000992168	0.000386258	4.29958e-05	0.000140033
C0030G1.30	FT_Zn_clus_au	pfam04082, pfam00172	0.0340865	0	4.8795e-06	0.00216745	0.338889	7.93109e-06	0.221863	0.0916185	0.0607881	0.0197781
C0004G1.46	Zn_clus_f	pfam00172	0.151824	2.32154e-05	0.605442	5.72219e-05	0	0	2.44938e-05	0.581905	5.87006e-05	0
C0064G0.52	FT2_Zn_clus_v	pfam11951, pfam00172	0	0	0	0	0.652222	0	0.00880169	2.07785	0	0
C0081G0.77	FT2_Zn_clus_ab	pfam11951, pfam00172	0	0	0	0	0	0	0	0.509467	0	0.0741207
C0015G4.90	FT_Zn_clus_w	pfam04082, pfam00172	0	0	0	0	0	0	0.558594	3.69558	0.774436	0
C0044G0.60	SART-1	pfam03343	8.46878	8.28739	7.35874	6.3508	7.39379	6.41124	9.47159	16.4846	9.9761	10.0923
C0001G2.47	FT_Zn_clus_ea	pfam00172, pfam04082	1.06081	1.23998	1.52837	1.12963	1.23777	1.17166	1.27555	2.19563	1.47567	0.885855
C0010G3.29	FT_Zn_clus_r	pfam04082, pfam00172	4.81178	4.62098	4.21451	4.80007	3.17835	3.42035	6.22862	7.76174	5.66655	5.16349
C0069G0.44	Fungal_trans_bh	pfam04082	10.4687	10.6869	9.10402	8.17324	5.41588	4.95366	14.6599	15.5874	8.56431	13.8848
C0087G0.75	FT_Zn_clus_ce	pfam04082, pfam00172	0	0	0	0	0.0974723	0	2.3124	2.84343	0.432536	2.04447
C0210G0.5	FT_Zn_clus_cs	pfam04082, pfam00172	0.0678796	0.507634	0.497029	0.269002	0.0289403	0	0.321531	0.493361	0.204606	0.667479
C0067G0.23	GATA_d	pfam00320, pfam08550	30.1311	31.1525	31.2581	31.4612	23.1769	23.4658	32.8447	44.7552	30.4686	40.1277
C0129G0.1	Zn_clus_bf	pfam00172	1.8635	6.73861	9.95089	8.35141	4.30635	1.4643	13.9908	14.6507	16.1968	23.7421
C0074G0.40	GATA_g	pfam04855, pfam00320	10.802	11.3276	15.0582	12.9924	15.1263	14.4788	20.7413	20.2628	18.0183	20.9841
C0034G2.35	FT_Zn_clus_dr	pfam04082, pfam00172	2.5118	2.95233	5.85152	5.95072	7.43695	8.20881	23.5173	25.1841	24.2499	42.0097
C0104G0.79	Zn_f_k	pfam04082, pfam00096	7.60387	9.50323	10.8163	11.3917	11.5823	10.3689	25.8345	25.6918	25.8508	30.949
C0009G3.71	Fungal_trans_k	pfam04082	23.7809	22.7258	35.9618	33.2494	26.1722	26.9543	41.262	44.0294	43.2934	50.638
C0001G5.105	FT_Zn_clus_b	pfam04082, pfam00172	0	0.160249	1.84748	1.85143	1.19923	0.47087	7.13147	3.21533	1.41821	3.69276
C0065G0.142	FT2_Zn_clus_w	pfam11951, pfam00172	0.869445	1.95782	3.00207	2.26285	2.61315	2.97389	5.31186	2.06905	3.33547	2.64762
C0067G0.89	Zn_f_o	pfam00096, pfam13465, pfam05109	0	0	14.057	9.15267	34.125	30.9165	91.6954	75.1956	30.721	12.6462
C0044G1.39	FT2_Zn_clus_q	pfam11951, pfam00172	4.53925	5.50167	8.19868	7.52662	7.30571	7.03692	7.81917	8.56198	6.09051	8.89257
C0057G1.79	Zn_f_ag	pfam12756, pfam12874	0.58078	0.178628	6.30468	3.9315	1.6508	0.864318	3.79038	1.55158	1.99674	2.98741
C0004G3.9	FT_Zn_clus_h	pfam04082, pfam00172	2.95105	3.36843	7.61008	5.84587	5.56563	5.50173	7.98111	7.48099	7.83385	7.186
C0017G1.55	FT_Zn_clus_dn	pfam04082, pfam00172	1.46997	1.83399	2.9693	1.98019	2.39282	2.60883	2.21505	2.71338	2.76291	2.33679
C0055G1.12	Homeo_c	pfam00046	10.2797	10.6088	3.49796	5.74162	6.89355	8.7329	16.15	13.9534	5.94937	4.73167
C0009G4.82	Fungal_trans_l	pfam04082	0.875309	1.16175	0.217249	0	0.00082439	1.17606	3.59201	2.02672	0.577078	0.471286
C0112G0.58	bZIP_1_g	pfam00170	3.43172	2.97996	1.17616	3.05528	0.947201	3.71997	7.11818	6.80859	2.44267	3.18712
C0030G1.95	SRF-TF_c	pfam00319	4.84685	4.75156	2.10698	3.26329	3.80258	4.13135	18.4099	13.8463	3.89396	1.94731
C0023G3.104	FT2_Zn_clus_c	pfam00172, pfam11951	15.0231	14.6656	12.0592	11.6388	15.8198	14.3621	22.4288	21.2718	12.8261	11.9899
C0109G0.28	bZIP_2_d	pfam07716	143.223	164.117	104.161	85.8691	166.529	133.876	331.839	230.885	113.406	110.755
C0168G0.1	FT_Zn_clus_cu	pfam04082, pfam00172	0.171021	1.10586	0.353602	0.527659	0	0.639211	1.25472	0.609823	0.44815	0.488794
C0172G0.0	Homeobox_KN_d	pfam05920	0	0.407403	0.0659407	0	0	0	0.935088	0	0	0.481845
C0023G1.37	Fungal_trans_af	pfam04082	0.00073073	0.000145171	0.000362703	0.0148599	0.000491083	0.000249039	0.041946	0.00012676	0.000143453	2.50747e-05
C0065G0.126	TRF	pfam08558	0	0	0	0	0	0	0.283499	0	0	0
C0001G5.117	FT_Zn_clus_cw	pfam04082, pfam00172	0	0	0	0	0	0	0.150963	0	0	0
C0088G0.17	Fungal_trans_bp	pfam04082	0	0	0	0	0	0	0.320845	0	0	0
C0019G2.34	Zn_clus_u	pfam00172	0	0	0	0	0	0	0.668348	0	0	0
C0015G2.44	Fungal_trans_t	pfam04082	0	0	0	0	0	0	1.78686	0	0	0
C0081G0.144	Fungal_trans_bm	pfam04082	0.0175078	2.80818e-05	0	0.025106	2.27871e-05	0.294935	0.510034	0.169017	1.14309e-05	0.191762
C0016G3.208	FT_Zn_clus_dl	pfam04082, pfam00172	2.58245	1.10416	1.68398	1.61357	2.17577	1.79187	6.04834	7.66735	6.07094	3.61578
C0066G0.79	Myb_DNA-binding_k	pfam15963	3.72271	2.21425	3.58135	3.32171	5.37382	4.98582	10.6158	6.11312	7.6737	6.52249
C0007G2.98	Zn_clus_k	pfam00172	6.46563	5.70453	6.33948	7.31734	9.00297	6.86675	12.9178	10.3123	11.583	11.5207
C0061G1.16	FT_Zn_clus_bt	pfam04082, pfam00172	4.21232	4.80851	2.97233	3.56137	4.20363	5.01061	5.45373	6.13323	7.30514	6.5724
C0022G0.0	Zn_clus_x	pfam00172	38.4854	40.0008	31.5188	30.308	42.0877	44.4506	48.6467	62.8281	83.1847	52.3266
C0036G0.98	Zn_f_s	pfam13465, pfam00096	28.2851	36.1152	25.7028	23.933	27.1009	26.61	49.6276	53.2911	49.6512	54.1394
C0011G2.100	Zn_clus_n	pfam00172	10.6953	10.6257	5.40315	5.09831	7.40595	7.04013	27.0692	30.1971	26.6744	35.0344
C0029G2.3	FT_Zn_clus_aq	pfam04082, pfam00172	16.8583	16.9562	12.7243	11.5155	14.8017	13.8079	29.5423	28.4468	26.9225	27.7984
C0033G2.116	Zn_f_ae	pfam13894	2.16572	1.68895	1.35777	0.615632	0.87119	0.961528	17.594	17.7157	14.1759	11.8858
C0056G1.173	Zn_clus_aq	pfam00172	26.2552	25.4255	22.3639	24.1064	25.5287	24.2417	30.6077	32.61	31.3337	34.9215
C0092G0.110	FT2_Zn_clus_ah	pfam11951, pfam00172	9.32565	10.668	8.79954	9.44301	9.30998	9.74447	19.3371	24.2575	21.5379	32.8454
C0051G0.17	FT_Zn_clus_bn	pfam04082, pfam00172	9.61787	10.323	8.42675	7.56452	13.0092	13.2004	18.9987	24.5233	21.4041	19.6351
C0029G1.100	FT_Zn_clus_eb	pfam00172, pfam04082	5.08009	5.82446	4.60846	5.30799	6.4856	6.79678	15.1295	17.35	17.5199	20.7216
C0011G1.39	HSF_a	pfam00447	6.47581	6.97984	4.32664	4.06232	6.37971	6.66859	10.2999	11.8792	11.198	10.8812
C0067G0.101	FT_Zn_clus_bv	pfam04082, pfam00172	9.19824	8.91845	4.92467	5.39607	11.6949	11.393	20.9144	22.7334	18.8895	21.3829
C0004G4.102	Copper-fist_a	pfam00649	41.4256	41.3024	26.4322	27.6462	46.4771	46.8242	83.3617	81.6134	85.6454	106.865
C0013G2.49	Fungal_trans_r	pfam04082	14.7423	14.2585	8.81236	9.01644	8.70758	7.6991	15.3979	20.1516	20.6276	20.8254
C0025G1.9	FT_Zn_clus_ak	pfam04082, pfam00172	12.5212	12.512	5.03369	4.22047	6.09293	5.37735	17.9812	17.8584	18.523	16.0347
C0118G0.65	HLH_f	pfam00010	100.346	99.922	44.0855	42.7747	62.9378	53.0312	156.485	140.896	176.982	216.744
C0046G1.137	Zn_f_y	pfam13465, pfam13465, pfam00096	37.6309	39.9689	28.2396	29.1823	34.3221	34.6546	57.4606	62.0026	46.6486	52.3463
C0101G0.91	Zn_clus_ax	pfam00172	38.9656	40.6969	14.9831	13.0644	25.1521	24.644	76.4076	85.1993	63.9311	62.7293
C0026G0.69	HLH_b	pfam00010	38.3296	35.8543	13.132	12.8464	17.8877	19.6843	72.6862	82.2436	54.191	54.2344
C0083G0.11	FT2_Zn_clus_ad	pfam11951, pfam00172	0.574402	0.516607	0.572867	0.964888	0.501371	0.760411	1.06373	1.17022	1.74589	1.06107
C0065G0.132	Zn_clus_an	pfam00172	2.33489	3.58261	3.38421	3.50798	2.21109	1.73524	8.05941	5.73952	21.8218	10.7172
C0071G0.8	bZIP_2_c	pfam07716	2.30244	1.91295	1.24552	1.45357	2.0042	3.14873	5.02562	4.01176	18.2201	8.29126
C0001G0.55	Zn_f_ah	pfam12171	35.093	35.8116	34.977	34.9341	60.5975	63	82.8568	78.4194	63.3256	37.4668
C0117G0.56	Zn_clus_bb	pfam00172	10.998	10.9113	8.72965	9.40731	13.3717	13.1967	23.2304	24.417	14.6955	15.8282
C0079G0.76	Zn_f_av	pfam16275, pfam00013, pfam00098, pfam00098	30.7248	31.4954	35.8605	36.5092	68.1857	73.7912	93.3211	86.4784	63.1474	58.2029
C0061G0.61	Homeo_d	pfam00046	10.708	11.2108	11.8145	13.645	19.5796	18.231	27.6558	29.935	19.6541	23.0815
C0008G3.44	Myb_DNA-binding_g	pfam13921, pfam13921	0.339679	0.48502	0	0.0654861	3.37355	5.3359	9.3223	14.5932	3.58112	3.64873
C0025G1.102	FT_Zn_clus_ai	pfam04082, pfam00172	4.5047	4.43929	4.27123	4.28837	6.66044	6.26675	8.99815	9.47704	6.59011	8.02231
C0117G0.9	Copper-fist_c	pfam00649	66.8554	72.125	51.7119	53.3011	137.997	141.045	272.024	234.489	143.282	133.591
C0101G0.72	FT_Zn_clus_ck	pfam04082, pfam00172	34.6005	34.7438	16.1321	15.6819	53.2869	52.4198	74.7733	86.9573	52.4125	37.4957
C0070G0.128	Zn_clus_ah	pfam00172	12.7472	13.0643	6.8912	7.47124	16.7274	15.8929	34.4271	31.6062	23.2352	14.0164
C0016G0.2	FT_Zn_clus_x	pfam04082, pfam00172	7.69436	7.8736	4.81911	5.41456	10.8605	9.98402	20.9429	19.6715	14.8239	12.5575
C0039G0.0	Fungal_trans_ap	pfam04082	6.35959	6.23706	2.40558	2.9395	16.853	7.24789	24.3402	26.007	20.2071	13.3915
C0076G0.51	Myb_DNA-binding_l	pfam13921, pfam07529, pfam05109	9.00048	10.0825	4.98787	5.41679	15.506	15.1225	12.1949	18.8245	13.5471	12.1581
C0031G0.53	Zn_f_x	pfam13465, pfam00096, pfam13894	22.5284	24.5887	16.0235	15.0221	32.6124	34.0618	36.4717	52.0648	25.4709	37.0183
C0057G1.40	FT2_Zn_clus_u	pfam11951, pfam00172	6.30547	6.4107	4.23401	4.93335	8.36048	8.74545	10.991	11.7875	11.234	9.89671
C0004G3.6	FT_Zn_clus_g	pfam04082, pfam00172	45.9555	46.4579	26.4749	26.5199	67.9596	65.6048	72.2656	96.5339	74.5523	78.2838
C0071G0.34	FT_Zn_clus_by	pfam04082, pfam00172	7.27741	7.23776	5.72071	5.32579	9.49587	9.52176	10.3426	12.0701	12.5048	10.9913
C0059G1.6	Fungal_trans_ay	pfam04082	5.36098	7.24316	2.72949	5.08767	10.8274	10.1287	13.605	19.2586	12.4468	13.123
C0052G1.130	Zn_f_z	pfam13465	14.1663	13.6898	11.061	7.96359	16.6115	16.4045	25.0754	23.4872	15.5469	16.6246
C0062G0.89	bZIP_1_m	pfam08601, pfam00170	115.156	111.661	67.3883	68.7436	107.809	103.282	169.98	189.769	111.544	152.251
C0040G1.105	Forkhead_b	pfam00250, pfam00498	8.19472	7.94351	4.93549	4.71066	7.60501	8.72373	13.9145	12.979	8.1425	10.2094
C0015G0.94	FT_Zn_clus_v	pfam04082, pfam00172	10.0067	11.446	2.38945	1.79785	7.32343	6.36725	17.26	20.6078	8.05083	6.79764
C0036G0.89	FT_Zn_clus_cv	pfam04082, pfam00172	2.97386	3.2028	1.35683	0.881526	1.91533	2.0379	3.09978	3.33517	2.18699	1.98865
C0088G0.112	FT_Zn_clus_dt	pfam04082, pfam00172	174.042	173.535	74.9443	72.2328	121.506	114.825	195.554	246.315	152.482	153.783
C0030G0.12	FT_Zn_clus_as	pfam04082, pfam00172	18.1051	20.818	0	0	8.12823	6.74644	18.1115	24.0192	7.4764	3.56895
C0040G1.87	FT_Zn_clus_bc	pfam04082, pfam00172	24.3983	26.3989	6.84087	6.66232	16.9969	17.3084	29.5505	42.2206	25.6159	17.8861
C0001G7.7	FT_Zn_clus_c	pfam04082, pfam00172	7.19847	10.3508	0	0	9.54518	8.4391	9.87377	17.4346	13.2116	14.3655
C0036G1.81	SWIRM_b	pfam04433, pfam00569	21.6187	21.6994	10.9903	9.98304	21.3706	20.4327	28.7941	30.9214	21.8091	19.4455
C0098G0.93	Forkhead_d	pfam00250	13.7518	13.9288	5.66658	6.05707	11.8364	12.4967	15.5396	18.691	12.9357	16.1962
C0040G1.97	Zn_f_t	pfam13465, pfam00096	59.2007	60.465	16.4674	16.6921	60.3061	62.782	106.14	113.645	74.1878	70.3015
C0008G5.140	FT_Zn_clus_dq	pfam04082, pfam00172	11.9251	11.2007	5.34816	4.69703	12.1054	10.6858	11.064	11.8483	9.311	11.0053
C0079G0.93	bZIP_1_e	pfam00170	51.5111	55.3846	22.8748	22.8553	57.3473	59.6058	82.1093	82.1163	59.0061	58.5872
C0107G0.51	Fungal_trans_bt	pfam04082	22.2053	23.1259	5.75325	4.32229	25.2671	19.8414	33.7595	34.4863	14.2803	24.6176
C0002G0.36	FT2_Zn_clus_d	pfam00172, pfam11951	3.06404	2.84357	1.63357	2.51324	3.76529	4.09913	2.84361	3.39428	9.25674	8.42059
C0054G1.126	Zn_f_at	pfam13832, pfam01426, pfam00628, pfam00628	5.894	5.2796	3.44652	4.6891	8.62129	8.6207	6.16207	8.26243	9.00449	9.12139
C0115G0.81	Zn_clus_ba	pfam00172	0.989118	0.900456	0.0150833	0	0.694879	1.02592	0.184461	0.841613	1.03647	1.46014
C0016G3.148	Homeobox_KN_b	pfam05920	41.2968	38.9915	9.52611	8.43588	25.646	25.1296	22.2602	21.7939	34.6682	36.3305
C0064G0.63	Fungal_trans_bf	pfam04082	8.56903	7.96899	4.77865	5.56452	6.56493	7.05489	6.39828	6.89208	7.2385	9.35509
C0044G0.6	Zn_f_l	pfam13465, pfam00096, pfam13912	29.4661	27.3115	15.681	19.563	26.0707	27.6656	22.3432	23.5294	25.622	29.006
Cluster-4
C0013G0.47	Zn_clus_p	pfam00172	0	1.05296	1.17242	0.217991	0	0.872666	1.04026	0	0	0
C0070G0.18	Fungal_trans_bi	pfam04082	0.0656146	0.209707	0.346985	0	0.115949	0	0.571614	0	0	0
C0001G9.9	Zn_f_an	pfam06220	0	0	13.8274	0	22.7783	1.0145	15.7411	0	0	0
C0059G0.54	Fungal_trans_aw	pfam04082	0	0	0.188134	0	0	0.180915	0.00225715	0	0	0
C0009G3.28	FT_Zn_clus_df	pfam04082, pfam00172	0.00277004	0	0.787562	7.82467e-05	0	0.338621	0.184566	0.00729926	0.125953	0.00833766
C0152G0.4	Fungal_trans_bx	pfam04082	0	0.202569	0	0.542905	0.433162	0.154286	0	0	0.164442	0.474214
C0016G3.162	Fungal_trans_v	pfam04082	0	0.0590202	0	0.5666	0.224033	0	0	2.2545e-05	0.146617	0
C0130G0.9	Homeobox_KN_c	pfam05920	0	0	0	0.0751485	0	0	0	0	0	0
C0097G0.98	Fungal_trans_br	pfam04082	0	0.0873728	0.0187798	0.42197	0	0	0	0	0	0.0507008
C0015G0.37	Fungal_trans_s	pfam04082	1.16777	0.283563	1.12149	0.957683	0.259831	0.339988	0.248998	0.149284	0.477088	0.299178
C0007G1.93	Zn_clus_j	pfam00172	1.36131	1.23417	1.6568	2.23967	0.837842	0.668627	0.753767	0.688465	1.26028	1.13432
C0018G3.86	FT_Zn_clus_ad	pfam04082, pfam00172	0.489028	0.654078	0.869622	1.53529	0.633036	0.343354	0.000158251	0.0346889	0.756037	0.682079
C0371G0.0	Myb_DNA-binding_q	pfam13921	18.6316	17.8182	25.3772	24.0081	8.84719	8.45197	4.97056	5.59145	12.9549	35.652
C0124G0.33	Fungal_trans_bv	pfam04082	3.04826	4.16017	10.6568	7.30073	0.937091	0.862942	0.477857	0.840041	3.348	4.87486
C0263G0.0	Zn_clus_bj	pfam00172	1.10882	1.18997	1.58408	1.15386	0.683418	0.807372	0.991314	0.85462	1.20176	0.964132
C0099G0.5	Fungal_trans_bs	pfam04082	27.5247	30.4188	121.086	120.514	0	0	0	0	2.12504	17.2067
C0003G1.55	FT_Zn_clus_db	pfam04082, pfam00172	0.519649	0.621359	0.885646	0.885484	0.635759	0.682455	0.614956	0.393938	0.989756	0.814416
C0057G1.124	Fungal_trans_av	pfam04082	17.7772	18.2029	55.8055	53.5573	26.3465	27.5716	8.27065	8.07233	10.3819	16.0383
C0005G0.25	Zn_clus_g	pfam00172	0.844694	0.668624	1.67299	1.50808	1.14135	0.928466	0.552665	0.430154	0.845313	0.479571
C0008G0.23	Fungal_trans_h	pfam04082	2.23594	2.24131	4.18434	5.35838	2.56571	2.6835	2.44413	2.94203	3.73029	2.47806
C0097G0.58	FT2_Zn_clus_ak	pfam11951, pfam00172	2.84415	2.11516	3.97447	4.49563	3.00997	2.07605	1.35475	1.98416	4.6923	1.7903
C0245G0.0	Zn_f_i	pfam04082, pfam00172	2.77819	2.30326	4.57591	3.79405	3.62675	2.86624	2.61877	1.65758	6.06349	2.52498
C0045G1.60	Zn_clus_ae	pfam00172	1.04017	0.915792	1.86664	1.79219	1.36367	0.720944	0.667168	0.70416	1.88848	0.787942
C0010G2.8	Fungal_trans_m	pfam04082	0.214745	0.675187	1.23955	3.10527	0.514996	0.000494427	0.0494711	0	1.26752	0.0924142
C0087G0.91	Zn_clus_al	pfam00172	2.58187	2.69491	3.4367	3.91006	2.96826	2.74314	2.07152	2.64978	4.35164	1.8056
C0040G0.53	FT_Zn_clus_ba	pfam04082, pfam00172	0.0821628	0.129934	0.137588	0.136437	0.0572556	0.0420722	0.0678759	0.0328735	0.263839	0.0186418
C0089G0.85	Zn_f_a	pfam04082, pfam13465, pfam00096	26.3481	25.7712	33.423	31.9495	31.0623	28.9862	21.1172	28.7796	31.8212	24.8989
C0104G0.32	FT_Zn_clus_cl	pfam04082, pfam00172	0	0	0.405861	0.140314	0	0	0.11387	0	0	0.198497
C0150G0.35	SRF-TF_d	pfam00319	2.25337	0.298094	14.9753	7.43354	1.68576	0	0.921844	0.592983	0.35817	0.614298
C0086G0.153	FT_Zn_clus_cd	pfam04082, pfam00172	1.57597	2.02777	6.10797	5.67148	1.01709	0.865093	1.25324	1.26267	0.785089	1.26295
C0284G0.0	FT_Zn_clus_ct	pfam04082, pfam00172	0.192788	0.383163	0.965978	0.74455	0.00109516	0.0846792	0.248801	9.24022e-06	0.0182281	0.000922861
C0154G0.23	FT_Zn_clus_cr	pfam04082, pfam00172	0.0883601	0.158034	0.197285	0.196427	0.0206246	0	0.164725	0.141394	0.244747	0
C0035G2.93	Fungal_trans_ao	pfam04082	0.497794	0.72	1.01894	0.852062	0.657499	0.395329	0.630912	0.501043	0.657039	0.621487
C0031G0.9	Fungal_trans_al	pfam04082	1.28178	1.03543	0.897459	0.975813	0.49289	1.02164	1.25507	1.06583	0.899264	0.494651
C0045G1.61	Fungal_trans_at	pfam04082	10.2589	9.98297	8.31653	10.8188	8.13822	9.43512	8.61438	8.35579	11.1148	8.00203
C0010G1.16	FT_Zn_clus_dh	pfam04082, pfam00172	0.533044	1.1576	0.157905	0.55055	0.11111	0.596237	0.000123978	0.506922	0.71493	0.194495
C0020G1.22	Fungal_trans_ab	pfam04082	4.8672	4.38626	0.119766	6.00129	0.00201177	3.55224	0.00202303	0.000584135	0.0015943	0.74808
C0059G0.64	Zn_clus_ap	pfam00172	0.041681	0.0743808	0.0276613	0.0779668	0.101204	0.127583	0	0.016508	0.0379023	0
C0029G2.21	Fungal_trans_ak	pfam04082	0.881364	1.58781	0.95544	1.29651	1.31351	1.37839	0	0.409251	0.715565	0.423261
C0052G1.171	FT_Zn_clus_dw	pfam04082, pfam00172	0.84345	1.13049	0.652821	1.10198	1.1525	1.03194	0.143974	1.06469	0.871542	0.674651
C0018G2.0	Zn_clus_t	pfam00172	0.386653	0.467319	0.285307	0.526102	0.441877	0.459667	0.156619	0.276013	0.292451	0.378806
C0096G0.20	Zn_clus_av	pfam00172	0	0.270717	0.00131587	0.232825	0.118223	0.158786	0	0	0	0
C0032G0.17	Fungal_trans_am	pfam04082	0.965681	1.00095	0.339689	0.829048	0.654454	0.401448	0.380958	0.362287	0.385536	0.200594
C0118G0.63	FT2_Zn_clus_al	pfam11951, pfam00172	18.4043	18.8282	7.90372	8.4117	10.8191	12.3323	7.98465	7.46751	2.18635	2.90322
C0057G1.180	FT_Zn_clus_br	pfam04082, pfam00172	10.9254	9.16316	5.38895	6.04093	7.72663	7.18649	3.02538	3.31105	1.96101	1.58611
C0028G2.58	FT_Zn_clus_ao	pfam04082, pfam00172	12.6452	10.9854	5.38387	6.58177	7.82473	6.66508	1.39615	3.27553	0.606978	0.778059
C0021G1.26	FT2_Zn_clus_k	pfam11951, pfam00172	10.7759	10.0296	9.0076	8.76405	9.5031	8.19421	6.14671	8.41319	4.84389	5.55575
C0063G0.168	Fungal_trans_be	pfam04082	3.49335	5.49113	3.80497	2.70252	2.61311	2.31961	2.02085	1.54497	0.925488	0.207041
C0021G3.75	FT_Zn_clus_af	pfam04082, pfam00172	6.13978	5.96727	5.53768	5.58549	3.70839	4.57609	2.38033	2.00211	1.59674	0.588379
C0096G0.118	Fungal_trans_bq	pfam04082	1.52687	1.92657	1.25112	1.18812	1.44986	1.4688	0.807015	0.501347	0.386237	0.269699
C0106G0.10	Zn_clus_aw	pfam00172	18.6348	17.7438	13.3273	12.4924	11.466	9.24208	9.35578	7.73397	6.25081	5.82653
C0016G1.41	FT_Zn_clus_y	pfam04082, pfam00172	1.01066	0.888013	0.7471	0.771301	0.610191	0.656618	0.64739	0.573077	0.431335	0.435686
C0029G0.82	Zn_f_e	pfam13465, pfam04082, pfam00096	15.8261	16.1493	5.96247	6.79287	4.39033	4.45469	1.69641	2.15921	1.25721	1.36329
C0055G0.87	FT_Zn_clus_bo	pfam04082, pfam00172	4.54257	3.82774	2.15712	1.60315	2.1688	1.71288	1.20557	1.10323	0.98827	1.05975
C0001G10.107	FT_Zn_clus_de	pfam04082, pfam00172	16.8948	16.4923	10.1003	10.5327	7.18736	7.17044	4.49779	5.0199	2.98947	3.96963
C0019G3.17	Fungal_trans_aa	pfam04082	0.450009	0.433451	0.311985	0.240023	0.401356	0.524076	0.114687	0.0819566	0.0945822	0.137229
C0018G2.44	FT_Zn_clus_ds	pfam04082, pfam00172	2.04576	2.47772	0.401604	1.32289	4.27922	2.39831	0.212248	0.624286	0.0426893	0.337747
C0064G0.76	Zn_clus_am	pfam00172	7.45426	7.14159	3.08195	3.12605	9.6453	8.52096	2.58285	2.93138	3.58052	2.35773
C0102G0.10	Zn_clus_bn	pfam00172, pfam08493	0.460971	0.506822	0.168906	0.194783	0.968237	0.541633	0	0.0328466	0	0
C0007G4.62	FT_Zn_clus_o	pfam04082, pfam00172	1.17376	0.892223	0.607622	0.672224	0.851064	0.877382	0.119886	0.25997	0.521231	0.0980852
C0002G7.72	Zn_clus_e	pfam00172	1.35265	0.892967	0.684147	0.674087	0.786359	1.08284	0.385101	0.456963	0.472132	0.436113
C0209G0.9	Zn_clus_bi	pfam00172	2.6027	2.37806	1.11149	1.22527	1.72711	2.39968	0.457474	0.739916	1.33221	0.730008
C0026G2.148	Zn_f_g	pfam00172, pfam13465, pfam00096, pfam04082	14.9276	14.7999	8.16181	8.61879	10.2317	10.848	5.31108	5.57922	5.57926	4.54894
C0018G0.45	Zn_clus_s	pfam00172	8.06309	7.88152	2.6521	2.83578	4.01213	4.44369	1.649	1.63143	1.19315	0.577617
C0120G0.8	Zn_clus_bc	pfam00172	4.62658	4.5109	1.34578	2.06537	2.5552	2.85953	1.49098	1.833	1.51204	0.650783
C0115G0.24	Zn_clus_az	pfam00172	2.77377	2.90821	2.8481	2.5008	2.51638	2.12849	1.35354	1.9414	1.8747	2.16256
C0080G0.143	Zn_clus_aj	pfam00172	3.59207	3.71184	4.07646	3.41062	2.35544	2.02624	0.532028	0.537696	1.90813	1.07495
C0029G2.115	Myb_DNA-binding_f	pfam13921, pfam13921	72.3032	85.1743	75.3148	85.5122	36.3969	34.1792	11.0812	12.9494	39.8842	55.3364
C0010G3.54	Fungal_trans_n	pfam04082	2.7294	3.00393	2.38841	2.06934	2.02927	1.95124	1.03633	1.35783	2.49909	1.81796
C0031G2.29	FT_Zn_clus_av	pfam04082, pfam00172	4.41905	4.22919	4.58097	4.21478	3.58969	2.97302	1.61473	1.39232	4.01912	2.37922
C0006G1.117	Zn_clus_i	pfam00172	0.523958	0.407468	0.417302	0.531291	0.664205	0.615935	0	0.0840507	0.387524	0.031435
C0082G0.66	FT2_Zn_clus_ac	pfam11951, pfam00172	4.91319	5.29768	4.9456	4.63625	5.16886	4.59365	2.41837	2.12823	3.05927	2.14625
C0086G0.69	Fungal_trans_bo	pfam04082	4.23642	4.7977	4.57778	5.35862	3.65403	3.44698	0.963027	1.45536	2.48878	1.99661
C0018G0.34	FT_Zn_clus_do	pfam04082, pfam00172	27.1632	27.8455	31.2729	31.9317	23.8852	25.0483	5.64718	10.2297	14.0335	12.4697
C0022G0.85	Fungal_trans_ad	pfam04082	5.22728	7.34748	5.18181	7.14783	4.79986	4.859	1.77957	0.942193	3.20386	1.88911
C0022G3.17	FT2_Zn_clus_b	pfam00172, pfam11951	3.01617	2.8112	2.35076	2.69202	1.75098	1.52188	0.471472	0.441827	0.842097	1.4093
C0009G4.235	FT_Zn_clus_dg	pfam04082, pfam00172	6.52102	5.95061	7.5795	6.22103	3.33057	3.04332	1.24934	1.86412	2.19448	1.95487
C0029G2.66	FT_Zn_clus_ar	pfam04082, pfam00172	4.73094	4.72855	4.09274	3.59333	1.96766	2.00146	0.270885	0.276307	0.305954	0.28438
C0057G1.69	Zn_f_f	pfam04082, pfam00096, pfam15909	3.1649	3.89382	3.44573	3.1452	1.18382	2.11157	0.259309	0.298626	0.265153	0.178274
C0108G0.61	Zn_f_c	pfam04082, pfam00096, pfam13465	3.6209	3.67745	3.97988	3.47719	3.12099	3.07126	1.7095	2.18711	2.43536	1.6483
C0029G2.41	Myb_DNA-binding_e	pfam00249	26.6133	25.8536	14.1678	11.5299	14.6498	15.3934	3.06098	3.349	3.06706	3.21911
C0003G4.6	FT2_Zn_clus_i	pfam11951, pfam00172	30.8508	29.8893	28.6901	25.8095	28.7625	28.2873	10.8151	9.84791	13.0162	11.4547
C0009G4.243	Fungal_trans_MFS_1	pfam07690, pfam04082	5.50201	5.0647	3.79366	3.60263	3.45829	3.37118	0.269498	0.353509	1.1231	1.15894
C0055G1.127	FT_Zn_clus_bp	pfam04082, pfam00172	0.927578	1.29646	1.08984	1.03796	1.10913	0.941532	0.465877	0.481705	0.560225	0.593275
C0070G0.22	Fungal_trans_bj	pfam04082	7.08502	7.44554	3.39446	3.071	2.17393	1.71825	1.11346	1.44201	2.44705	1.24407
C0006G2.0	FT_Zn_clus_m	pfam04082, pfam00172	14.3979	16.3138	6.98201	7.20622	4.28146	3.69597	1.96129	2.1341	1.88642	2.66417
C0019G3.72	FT_Zn_clus_ae	pfam04082, pfam00172	3.56444	3.30458	1.63603	1.71588	0.794712	0.580033	0.452069	0.417117	0.315565	0.672022
C0016G3.210	Zn_clus_r	pfam00172	14.069	11.682	8.58741	7.04518	4.06655	3.19526	1.17089	1.39275	1.56256	2.82532
C0067G0.54	FT_Zn_clus_du	pfam04082, pfam00172	2.47348	2.48366	1.91835	1.52322	1.25746	0.626814	0.498583	0.626996	0.529109	0.81421
C0103G0.36	FT_Zn_clus_dz	pfam00172, pfam04082	4.83857	5.88144	5.23404	5.13937	2.06554	1.7267	1.75818	2.10569	2.18756	2.20827
C0005G4.70	Fungal_trans_d	pfam04082	3.22276	4.01669	4.73055	4.38821	2.16588	2.02622	1.29587	1.76635	1.85726	1.79248
C0017G1.20	FT_Zn_clus_dm	pfam04082, pfam00172	1.97527	2.21839	1.99491	2.46637	0.688462	0.517964	0.148024	0.454215	0.490529	0.965494
C0018G2.21	FT_Zn_clus_ac	pfam04082, pfam00172	6.35345	6.38998	5.23406	4.3578	1.98483	1.66019	2.03719	2.84069	1.63076	1.71685
C0027G1.10	FT_Zn_clus_an	pfam04082, pfam00172	3.27623	3.35478	2.94406	2.73893	1.15574	1.21071	1.0777	1.29296	0.707297	0.852244
C0048G1.89	FT2_Zn_clus_am	pfam00106, pfam00172, pfam11951	20.6045	20.0779	18.9168	18.8358	10.612	11.0113	13.8003	12.5244	9.8497	10.4487
C0046G1.156	FT_Zn_clus_bi	pfam04082, pfam00172	7.32243	8.35425	5.64812	5.55413	7.06715	5.97034	3.18711	4.63181	6.14643	4.07144
C0004G3.10	Fungal_trans_a	pfam04082	2.75764	2.09415	3.53176	2.81997	2.142	2.77616	2.75486	2.16027	1.87185	0.0235692
C0017G2.26	Fungal_trans_x	pfam04082	1.30176	1.02566	1.25203	1.05792	1.3159	1.20857	0.81993	0.920025	0.505925	0.399617
C0001G10.13	Zn_clus_b	pfam00172	23.5448	27.1932	21.726	22.5037	35.7898	35.6155	18.6153	25.5368	8.34697	9.57272
C0048G1.56	FT_Zn_clus_bk	pfam04082, pfam00172	0.681425	0.866412	1.43348	0.643786	0.529609	1.00665	0.501375	1.34152	0.000322218	0.0616152
C0018G2.9	Fungal_trans_y	pfam04082	4.38532	4.26402	4.69921	4.70931	3.51875	5.44826	3.95852	1.98297	2.41125	1.76219
C0007G2.105	Zn_f_ap	pfam06220	19.9677	15.0898	19.1018	20.7298	18.9393	19.3317	19.814	16.7216	16.2263	15.2262
C0086G0.123	FT2_Zn_clus_af	pfam11951, pfam00172	3.22687	2.81632	4.16665	4.48243	3.06424	2.54051	2.03091	2.12106	1.17025	1.34338
C0128G0.39	Zn_clus_be	pfam00172	1.75013	1.77187	2.62828	2.449	2.70602	2.04461	1.08361	0.689269	0.882933	0.563301
C0017G0.31	FT_Zn_clus_z	pfam04082, pfam00172	0.00103933	0.165429	0	0	0.0313246	0	0.00018779	0.0949246	0	0
C0012G3.0	Homeobox_KN_a	pfam05920	0	0.184087	0	0.0943401	0	0	0	0.000133222	0.0233053	0
C0023G0.2	Fungal_trans_ae	pfam04082	0.374351	0.957399	0.258593	0.510523	0	0.151643	0.172011	0.173429	0.334337	0.201979
C0044G1.168	Fungal_trans_as	pfam04082	0	0.941129	0.414078	0.821151	0	0.00023339	0.0326605	0.0135239	0.000111631	0.00809586
C0049G1.163	Zn_clus_ar	pfam00172	0.0436238	0.32711	0.194114	0	0	0	0	0	0	0
C0092G0.55	FT_Zn_clus_cg	pfam04082, pfam00172	0.0458437	3.26599	0	0	0	0	0	0	0.0817584	0.820852
C0042G1.195	FT_Zn_clus_be	pfam04082, pfam00172	0.187265	1.56643	0.000220024	0.000844187	0.00480159	0.00211233	0.000381952	0.00157501	0.00437869	0.00271804
C0015G1.13	FT_Zn_clus_dj	pfam04082, pfam00172	0.431686	0.53343	0.189409	0.443112	0.130245	0.157997	0.298935	0.448297	0.200779	0.422915
C0053G0.81	Zn_f_b	pfam13465, pfam04082, pfam00096	15.0207	20.28	4.3329	4.72289	1.26207	2.20304	1.12596	7.43093	0	0.548857
C0095G0.20	Zn_clus_au	pfam00172	16.7108	19.1719	7.51009	7.99632	9.35592	9.56923	2.7692	2.98852	5.78545	9.51091
C0129G0.25	FT_Zn_clus_cp	pfam04082, pfam00172	1.75669	2.27525	1.41798	1.09501	1.27474	1.26011	1.08914	1.0182	0.978679	1.13588
C0072G0.164	GATA_f	pfam00320, pfam13426, pfam08447	16.7699	17.8073	10.9737	10.1655	11.2866	12.2772	10.1641	11.6898	11.5184	11.1199
C0021G2.92	Zn_clus_a	pfam00172	7.10427	4.43645	0	0	0	0	0	0	0	0
C0123G0.32	Zn_clus_bd	pfam00172	2.31011	2.86778	0	0	0	0	0	0	0	0
C0154G0.16	FT_Zn_clus_cq	pfam04082, pfam00172	0.935907	1.11394	0.508318	0.251262	0.000301861	0.383563	0.155316	0.463138	0.0630754	0.135742
C0002G3.24	FT2_Zn_clus_h	pfam11951, pfam00172	2.79794	2.70899	0.972685	0	0.000943071	0	0	0.000663152	0	0
C0023G1.63	Zn_clus_y	pfam00172	1.40398	0.991221	0.675145	0.589567	0.41428	0.267441	0.460694	0.675509	0.547822	0.508192
C0002G1.25	FT_Zn_clus_cx	pfam04082, pfam00172	2.27666	1.93373	1.04497	0.964906	0.492768	0.558362	1.0128	1.21007	0.881987	1.25016
C0076G0.21	FT2_Zn_clus_z	pfam11951, pfam00172	7.73737	8.42884	4.89616	5.44308	4.14765	4.07681	4.17185	4.8835	4.11275	6.55974
C0246G0.0	Myb_DNA-binding_p	pfam13921	3.44653	2.70529	3.0403	2.6277	1.5045	1.65077	1.18942	1.80219	1.13564	3.36227
C0012G3.23	Fungal_trans_p	pfam04082	24.7511	22.9785	14.2582	13.0983	11.9717	11.7766	12.2733	13.2266	8.41361	18.9144
C0061G0.19	FT_Zn_clus_bs	pfam04082, pfam00172	18.1637	18.2536	7.9326	8.48057	5.83875	5.87563	5.29576	6.00934	2.52952	7.6307
C0044G1.63	Zn_clus_ad	pfam00172	3.8891	3.24858	2.26901	2.27258	2.08014	1.73346	2.62428	2.08714	1.54613	1.64753
C0030G2.89	Zn_f_al	pfam06839	37.4995	38.6309	33.8082	34.8722	29.1356	24.6645	38.0129	32.4954	26.88	28.3388
C0018G0.60	FT_Zn_clus_dp	pfam04082, pfam00172	3.26714	2.69031	1.11983	1.18983	1.2973	1.25451	2.48592	2.68472	0.943029	1.06364
C0022G1.0	SRF-TF_b	pfam00319	177.783	166.048	150.773	138.917	137.426	127.306	158.406	169.922	145.333	135.187
C0079G0.121	Zn_f_u	pfam13465, pfam13465	28.2877	28.1566	19.2698	17.7135	12.9212	12.946	19.4453	31.2411	15.6772	17.2478
